# Supplementary material for: A Multilayer Network Approach for Guiding Drug Repositioning in Neglected Diseases
Source: PLoS Negl Trop Dis. 2016 Jan 6;10(1):e0004300. doi: 10.1371/journal.pntd.0004300 (PMC4703370; doi:10.1371/journal.pntd.0004300)
Supplement: S3 Table — Targets were prioritized using either non-normalized scores (Sheet "NN Prioritization"), or after applying a degree-normalizing scoring function (Sheet "DN Prioritization"). Three rankings are shown in a single table in each spreadsheet (T. cruzi, L. major, T. brucei). The first column therefore shows the corresponding position of the target in each ranking. For simplicity, the affiliation of targets to metabolic pathways is summarized in an EC number. Ortholog groups (OG) are OrthoMCL IDs, Target IDs are either from TriTrypDB (prioritized targets) or ChEMBL (druggable homologs). For clarity, a single representative druggable homolog is shown. In the non-normalized prioritization, because the list is composed mostly exclusively by protein kinases, two additional columns are used to provide information on their classification, according to Bahia et al. [71]. (XLSX) [file pntd.0004300.s007.xlsx]

## Sheet: Legend
Berenstein AJ et al. (2015) -- Supplementary Table 3
Top kinetoplastid proteins ranked in a network-based prioritization. Targets were prioritized using either non-normalized scores (Sheet "NN Prioritization"), or after applying a degree-normalizing scoring function (Sheet "DN Prioritization"). Three rankings are shown in a single table in each spreadsheet (T. cruzi, L. major, T. brucei). The first column therefore shows the corresponding position …

## Sheet: NN Prioritization
	Gene ID (Accessions)	Description / Annotation	Functional Afiiliations	Druggable homolog	Group	Family
1st (TCR)	TcCLB.508461.310 (+paralogs), Tb09.211.2360 (+paralogs), LmjF35.4010 (+paralogs)	protein kinase A catalytic subunit isoforms 1 and 2	Protein kinase domain (PF00069); EC 2.7.11.11; OG: OG5_126748	Homo sapiens (CHEMBL2918)	AGC	PKA
7th (TBR)
1st (LMA)
2nd (TCR)	TcCLB.509553.60, Tb927.8.3550	mitogen-activated protein kinase 3, putative	Protein kinase domain (PF00069); EC 2.7.11.24 (inferred); OG: OG5_128610	Homo sapiens (CHEMBL5332)	CMGC	MAPK
8th (TBR)
3rd (TCR), 9th (TBR), 2nd (LMA)	TcCLB.510761.60, Tb09.211.4890, LmjF35.1730	casein kinase II, putative	Protein kinase domain (PF00069); EC 2.7.11.1 (inferred); OG: OG5_126901	Homo sapiens (CHEMBL3629)	Other	CK2
4th (TCR), 3rd (LMA)	TcCLB.511837.70 (+paralogs), LmjF33.1380 (+paralog)	mitogen activated protein kinase, putative	Protein kinase domain (PF00069); EC 2.7.11.24 (inferred); OG: OG5_126781	Homo sapiens (CHEMBL3385, CHEMBL4040)	CMGC	MAPK
5th (TCR), 4th (LMA)	TcCLB.508817.80, LmjF28.0520	protein kinase, putative	Protein kinase domain (PF00069); EC 2.7.11.1 (inferred); OG: OG5_127024	Mus musculus (CHEMBL2211)	Other	Aurora
6th (TCR), 5th (LMA)	TcCLB.507305.20 (+paralogs), LmjF35.1010	casein kinase, putative	Protein kinase domain (PF00069); EC 2.7.11.1 (inferred); OG: OG5_126780	Homo sapiens (CHEMBL2828)	CK1	CK1
7th (TCR)	TcCLB.504001.6	protein kinase, putative;	Protein kinase domain (PF00069), HEAT repeats (PF13646); EC 2.7.11.1 (inferred); OG: OG5_130036	Homo sapiens (CHEMBL4312)	Other	ULK
8th (TCR), 7th (LMA)	TcCLB.511491.80, LmjF30.0370	mitogen-activated protein kinase, putative	Protein kinase domain (PF00069); EC 2.7.1.- (inferred); OG: OG5_150012	Homo sapiens (CHEMBL5332)	CMGC	MAPK
9th (TCR), 8th (LMA)	TcCLB.506945.220, LmjF30.3580	serine/arginine-rich protein specific kinase SRPK, putative; serine/threonine-protein kinase	Protein kinase domain (PF00069); EC 2.7.11.1; OG: OG5_127107	Homo sapiens (CHEMBL4375)	CMGC	SRPK
10th (TCR), 9th (LMA)	TcCLB.510295.50, LmjF36.0720	protein kinase, putative	Protein kinase domain (PF00069); EC 2.7.11.24 (inferred); OG: OG5_129442	Homo sapiens (CHEMBL5198)	CMGC	MAPK
1st (TBR)	Tb927.8.1100	protein kinase, putative	Protein tyrosine kinase (PF07714), Protein kinase domain (PF00069); EC 2.7.1.-; OG: OG5_145862	Homo sapiens (CHEMBL5914)	STE	STE11
2nd (TBR)	Tb10.70.0960, Tb927.10.5930	protein kinase, putative, NEK family, HsNEK1-like	Protein kinase domain (PF00069), PH domain (PF00169); EC 2.7.1.37 (inferred); OG: OG5_135887	Homo sapiens (CHEMBL5855)	Other	NEK
2nd (TBR)	Tb11.01.6650	serine/threonine-protein kinase, putative	Protein kinase domain (PF00069), PH domain (PF00169); EC 2.7.1.37 (inferred): OG: OG5_154673	Homo sapiens (CHEMBL5855)	Other	NEK
2nd (TBR)	Tb927.8.6930	serine/threonine-protein kinase NrkA	Protein kinase domain (PF00069), PH domain (PF00169); EC 2.7.1.37 (inferred); OG: OG5_139463	Homo sapiens (CHEMBL5855)	Other	NEK
2nd (TBR)	Tb927.10.5950 (+paralogs)	protein kinase, putative,NEK family, HsNEK1-like	Protein kinase domain (PF00069), PH domain (PF00169); EC 2.7.1.37 (inferred); OG: OG5_135887	Homo sapiens (CHEMBL5855)	Other	NEK
3rd (TBR)	Tb927.10.1910	protein kinase, putative,serine/threonine protein kinase, putative	Adenylate and Guanylate cyclase catalytic domain (PF00211), Protein kinase domain (PF00069); OG: OG5_145063	Homo sapiens (CHEMBL6191)	STE	STE11
4th (TBR)	Tb927.1.1530	protein kinase, putative	Cyclic nucleotide-binding domain (PF00027), PAS fold (PF00989), Protein kinase domain (PF00069); EC 2.7.1.37; OG: OG5_145823	Homo sapiens (CHEMBL5970)	STE	-
5th (TBR)	Tb927.11.9270	protein kinase, zinc finger protein kinase	PX domain (PF00787), Protein kinase domain (PF00069), Lipocalin-like domain (PF13924); EC 2.7.1.-; OG: OG5_148825	Homo sapiens (CHEMBL3125)	AGC	-
6th (TBR)	Tb927.4.3770	protein kinase, putative	Protein kinase domain (PF00069); EC 2.7.11.-; OG: OG5_126600	Homo sapiens (CHEMBL5073)	CAMK	-
8th (TBR)	Tb927.6.2250	rac serine-threonine kinase, putative,protein kinase, putative	Protein kinase domain (PF00069); EC 2.7.11.1; OG: OG5_126635	Homo sapiens (CHEMBL2343)	AGC	-
10th (TBR)	Tb927.7.5220	protein kinase, putative	FHA domain (PF00498), Protein kinase domain (PF00069); EC 2.7.1.37; OG: OG5_148284	Homo sapiens (CHEMBL3956)	STE	STE11
6th (LMA)	LmjF13.0440	mitogen-activated protein kinase kinase 2	Protein kinase domain (PF00069), HEAT repeats (PF13646); EC 2.7.11.1; OG: OG5_130036	Homo sapiens (CHEMBL4312)	Other	ULK
7th (LMA)	LmjF.11.0060	protein kinase, putative	Protein kinase domain (PF00069); EC 2.7.1.37; OG: OG5_130490	Homo sapiens (CHEMBL6029)	Other	PEK
10th (LMA)	LmjF29.2670	serine/threonine-protein kinase Nek3, putative	Protein kinase domain (PF00069); EC 2.7.1.37; OG: OG5_150111	Homo sapiens (CHEMBL5679)	Other	NEK
10th (LMA)	LmjF.21.1565	serine/threonine-protein kinase, putative	Protein kinase domain (PF00069); EC 2.7.-.-; OG: OG5_127026	Homo sapiens (CHEMBL5855)	Other	NEK
10th (LMA)	LmjF.30.3470	casein kinase 1 isoform 2, putative	Protein kinase domain (PF00069); OG: OG5_173507	Homo sapiens (CHEMBL2828)	?	?
10th (LMA)	LmjF02.0360	casein kinase II, alpha chain, putative	Protein kinase domain (PF00069); EC 2.7.1.37; OG: OG5_143898	Homo sapiens (CHEMBL3629)	Other	CK2
10th (LMA)	LmjF29.2570	serine/threonine-protein kinase, putative	Protein kinase domain (PF00069); EC 2.7.1.37; OG: OG5_144700	Homo sapiens (CHEMBL5855)	Other	NEK
10th (LMA)	LmjF29.1330	serine/threonine-protein kinase, putative	Protein kinase domain (PF00069); EC 2.7.1.37; OG: OG5_153007	Homo sapiens (CHEMBL4722)	Other	Aurora
10th (LMA)	LmjF34.2150	protein kinase, putative	Protein kinase domain (PF00069); EC 2.7.1.-; OG: OG5_133400	Homo sapiens (CHEMBL5785)	Other	PEK
10th (LMA)	LmjF28.1760	protein kinase, putative	Protein kinase domain (PF00069), WD domain, G-beta repeat (PF00400); EC 2.7.1.37; OG: OG5_150620	Homo sapiens (CHEMBL2189144)	Other	VPS15

## Sheet: DN Prioritization
Ranking	Gene ID (Accessions)	Description	Functional affiliations	Druggable homolog
1st (TCR)	TcCLB.511277.60, TcCLB.506357.50	Alcohol dehydrogenase	Fe-ADH (PF00465); EC 1.1.1.1 (inferred); OG: OG5_127140;	Homo sapiens (CHEMBL3578)
5th (LMA)	LmjF30.2090
2nd (TCR)	TcCLB.507023.120, TcCLB.511751.120	Aldehyde dehydrogenase	Aldehyde dehydrogenase family (PF00171); EC 1.2.1.3 (inferred); OG: OG5_127094	Homo sapiens (CHEMBL3578)
3rd (TBR)	Tb927.6.3050
3rd (TCR)	TcCLB.510167.10, TcCLB.508859.90	Phosphatidylinositol 3-kinase 2	PI3-kinase family, ras-binding domain (PF00794), C2 domain (PF00792), accessory domain (PIK domain, PF00613), Phosphatidylinositol 3- and 4-kinase (PF00454); EC 2.7.1.153 (inferred); OG: OG5_127444	Homo sapiens (CHEMBL3145)
4th (TCR)	TcCLB.510329.90	C-8 sterol isomerase	ERG2 and Sigma1 receptor like protein (PF04622); EC 5.-.-.- (Isomerases); OG: OG5_131051	S. cerevisiae (CHEMBL3224)
6th (TBR)	Tb927.3.4650
7th (LMA)	LmjF29.2140
5th (TCR)	TcCLB.506933.20	Ribonucleoside-diphosphate reductase large chain	ATP cone domain (PF03477), Ribonucleotide reductase, all-alpha domain (PF00317), Ribonucleotide reductase, barrel domain (PF02867); EC 1.17.4.1 (inferred); OG: OG5_126839	Mus musculus (CHEMBL3739)
8th (TBR)	Tb11.02.5720
9th (LMA)	LmjF28.0890
6th (TCR)	TcCLB.509461.90	Inositol 1,4,5-trisphosphate receptor	Inositol 1,4,5-trisphosphate/ryanodine receptor (PF08709), RIH domain (PF01365), RyR and IP3R Homology associated (PF08454); OG: OG5_152194	Rattus norvegicus (CHEMBL2804)
1st (TBR)	Tb927.8.2770
7th (TCR)	TcCLB.508183.10; TcCLB.508153.170	Ubiquinone biosynthesis protein COQ7 homologue	Ubiquinone biosynthesis protein COQ7 (PF03232); EC 1.4.13.- (inferred); OG: OG5_128899	FALTA
8th (TCR)	TcCLB.508173.100	Monooxygenase	FAD binding domain (PF01494); EC 1.4.13.- (inferred); OG: OG5_128116	Rattus norvegicus (CHEMBL3457)
9th (TCR)	TcCLB.511647.4	Carbamoyl-phosphate synthase (CPSII)	Carbamoyl-phosphate synthase small chain, CPSase domain (PF00988), Glutamine amidotransferase class-I (PF00117), Carbamoyl-phosphate synthase L chain, N-terminal domain (PF00289) and ATP binding domain (PF02786); EC 6.3.4.16; OG: OG5_126835	Homo sapiens (CHEMBL3093)
6th (LMA)	LmjF16.0590
10th (TCR)	TcCLB.509943.20	cAMP specific phosphodiesterase	GAF domain (PF01590), 3'5'-cyclic nucleotide phosphodiesterase (PF00233); EC 3.1.4.35 (inferred); OG: OG5_127318	Trypanosoma brucei (CHEMBL2010636)
2nd (TBR)	Tb927.6.4210	Aldehyde dehydrogenase, putative (ALDH, TBR); mitocondrial (ALDH2, LMA)	Aldehyde dehydrogenase family (PF00171); EC 1.2.1.3 (inferred); OG: OG5_131364 (TBR), : OG5_126638 (LMA)	Homo sapiens (CHEMBL3577)
2nd (LMA)
4th (TBR)	Tb11.02.3040	Aldo/keto reductase	Aldo/keto reductase family (PF00248); EC 1.1.1.- (inferred); OG: OG5_150082	Rattus norvegicus (CHEMBL3871)
5th (TBR)	Tb11.02.4080	Sterol 14-alpha-demethylase (CYP51)	Cytochrome P450 (PF00067); EC 1.14.13.70; OG: OG5_129288	Trypanosoma cruzi (CHEMBL1075110)
3rd (LMA)	LmjF11.1100
7th (TBR)	Tb927.10.2010, Tb927.10.2020	Hexokinase	Hexokinase (PF00349), Hexokinase 2 (PF03727); EC 2.7.1.1; OG: OG5_126743	Trypanosoma cruzi (CHEMBL4151)
8th (LMA)	LmjF21.0240, LmjF21.0250
9th (TBR)	Tb927.7.5480	Dihydrofolate reductase - thymidylate synthase	Dihydrofolate reductase (PF00186), Thymidylate synthase (PF00303); EC 1.5.1.3, EC 2.1.1.45; OG: OG5_127385	Mus musculus (CHEMBL3160); Plasmodium berghei (CHEMBL3963)
4th (LMA)	LmjF06.0860
10th (TBR)	Tb927.8.7100	Acetyl-CoA carboxylase	Carbamoyl-phosphate synthase L chain, N-terminal domain (PF00289) and ATP binding domain (PF02786), Biotin carboxylase C-terminal domain (PF02785), Biotin-requiring enzyme (PF00364), Acetyl-CoA carboxylase, central region (PF08326), Carboxyl transferase domain (PF01039); EC 6.4.1.2 (inferred); OG: OG5_127493	Homo sapiens (CHEMBL3351)
10th (LMA)	LmjF31.2970
1st (LMA)	LmjF23.0360	NADP-dependent alcohol dehydrogenase	Alcohol dehydrogenase GroES-like domain (PF08240), Zinc-binding dehydrogenase (PF00107); EC 1.1.1.1; OG: OG5_126661	Rattus norvegicus (CHEMBL4038)
