# Supplementary material for: A Multilayer Network Approach for Guiding Drug Repositioning in Neglected Diseases
Source: PLoS Negl Trop Dis. 2016 Jan 6;10(1):e0004300. doi: 10.1371/journal.pntd.0004300 (PMC4703370; doi:10.1371/journal.pntd.0004300)
Supplement: S4 Table — (XLSX) [file pntd.0004300.s008.xlsx]

## Sheet: S4 Table lejend
Berenstein AJ et al (2015) -- S4 Table
S4 Table. Complete list of putative targets for orphan compounds that are bioactive against P. falciparum.
Coloured rows are those that contain orphan compounds with candidate targets ranked below rG = 38 (3σ), see Main text for details.
Description of columns
A	Local (species specific) ranking (rSS), see main Text for a description
B	Global ranking (rG), see main Text for a description
C	TDR Targets identifier for orphan compounds. The TDR Targets identifiers for compounds can be accessed with the following URL (replace XXX with the corresponding ID): http://tdrtargets.org/drugs/view?mol_id=XXX
D	ChEMBL identifier for orphan compounds.
E	TDR Targets identifier of suggested P. falciparum targets. The TDR Targets identifiers for targets (proteins) can be accessed with the following URL (replace XXX with the corresponding ID): http://tdrtargets.org/genes/view?gene_id=XXX
F	Description (annotation) of suggested P. falciparum targets.
G	Functional attributes shared by known druggable targets and P. falciparum suggested targets. Shared attributes are KEGG metabolic map identifiers, Pfam domain identifiers and OrthoMCL ortholog group identifiers.
H	Compounds present in the Chemical Similarity Neighborhood of the listed orphan compound (Tanimoto <= 0.8)
I	Compounds present in the Chemical Similarity Neighborhood of the listed orphan compound (substructure relationship)
J	Protein Accession Number of known druggable target (seed)
K	Description (annotation) of known druggable target (seed)
L	Source (organism) of known druggable target (seed)
M	Comments

## Sheet: S4 Table Data
Ranking		Orphan compound		Suggested P. falciparum target		Shared attributes	Chemical similarity (TDR Targets ID)		Seed Druggable Target			Comment
Local	Global	TDR Targets ID	ChEMBL ID	TDR Targets ID	Description		Similar compounds	Substructure	Accession	Description	Species
1.5	7.5	604487	CHEMBL581453	4502	Enoyl-acyl carrier reductase	PF13561, OG4_13747, kegg.61, kegg.1100		103748	SWISS-PROT P29132	Enoyl-[acyl-carrier-protein] reductase [NADH]	Escherichia coli	In the paper (pmid 11514139) the compound was tested against the S. aureus protein
1	7.5	605822	CHEMBL577145	3308	5'-3' exonuclease, N-terminal resolvase-like domain, putative	PF02739, PF01367, kegg.240, kegg.230, kegg.1100	130624		SWISS-PROT P19821	DNA polymerase I, thermostable (Taq polymerase 1)	Thermus aquaticus
1	7.5	605915	CHEMBL578063	3308	5'-3' exonuclease, N-terminal resolvase-like domain, putative	PF02739, PF01367, kegg.240, kegg.230, kegg.1100	130624		SWISS-PROT P19821	DNA polymerase I, thermostable (Taq polymerase 1)	Thermus aquaticus
1	7.5	606200	CHEMBL601995	3308	5'-3' exonuclease, N-terminal resolvase-like domain, putative	PF02739, PF01367, kegg.240, kegg.230, kegg.1100	130624		SWISS-PROT P19821	DNA polymerase I, thermostable (Taq polymerase 1)	Thermus aquaticus
1	7.5	606516	CHEMBL600135	3308	5'-3' exonuclease, N-terminal resolvase-like domain, putative	PF02739, PF01367, kegg.240, kegg.230, kegg.1100	130624		SWISS-PROT P19821	DNA polymerase I, thermostable (Taq polymerase 1)	Thermus aquaticus
1.5	7.5	606733	CHEMBL581669	4502	Enoyl-acyl carrier reductase	PF13561, OG4_13747, kegg.61, kegg.1100		103748	SWISS-PROT P29132	Enoyl-[acyl-carrier-protein] reductase [NADH]	Escherichia coli	In the paper (pmid 11514139) the compound was tested against the S. aureus protein
1	7.5	606912	CHEMBL581251	3308	5'-3' exonuclease, N-terminal resolvase-like domain, putative	PF02739, PF01367, kegg.240, kegg.230, kegg.1100	130624		SWISS-PROT P19821	DNA polymerase I, thermostable (Taq polymerase 1)	Thermus aquaticus
1.5	7.5	607215	CHEMBL605551	4502	Enoyl-acyl carrier reductase	PF13561, OG4_13747, kegg.61, kegg.1100		103748	SWISS-PROT P29132	Enoyl-[acyl-carrier-protein] reductase [NADH]	Escherichia coli	In the paper (pmid 11514139) the compound was tested against the S. aureus protein
1	9	564860	CHEMBL545921	3944	Bifunctional dihydrofolate reductase-thymidylate synthase	OG4_10927, PF00303, kegg.670, kegg.790, kegg.240, kegg.1061, PF00186, kegg.1100	221861		SWISS-PROT P13922	Bifunctional dihydrofolate reductase-thymidylate synthase	Plasmodium falciparum K1/Thailand
1	9.5	591190	CHEMBL547693	3944	Bifunctional dihydrofolate reductase-thymidylate synthase	OG4_10927, PF00303, kegg.670, kegg.790, kegg.240, kegg.1061, PF00186, kegg.1100	221861		SWISS-PROT P13922	Bifunctional dihydrofolate reductase-thymidylate synthase	Plasmodium falciparum K1/Thailand
1	9.5	592292	CHEMBL587237	3944	Bifunctional dihydrofolate reductase-thymidylate synthase	OG4_10927, PF00303, kegg.670, kegg.790, kegg.240, kegg.1061, PF00186, kegg.1100	221861		SWISS-PROT P13922	Bifunctional dihydrofolate reductase-thymidylate synthase	Plasmodium falciparum K1/Thailand
1	9.5	592581	CHEMBL535718	3944	Bifunctional dihydrofolate reductase-thymidylate synthase	OG4_10927, PF00303, kegg.670, kegg.790, kegg.240, kegg.1061, PF00186, kegg.1100		221861	SWISS-PROT P13922	Bifunctional dihydrofolate reductase-thymidylate synthase	Plasmodium falciparum K1/Thailand
1	9.5	602297	CHEMBL580521	3944	Bifunctional dihydrofolate reductase-thymidylate synthase	kegg.670, kegg.790, kegg.1061, PF00186, kegg.1100	1129, 905	153054	SWISS-PROT P00374	Dihydrofolate reductase	Homo sapiens
						OG4_10927, PF00303, kegg.670, kegg.790, kegg.240, kegg.1061, PF00186, kegg.1100	1129, 905	153054	SWISS-PROT P13922	Bifunctional dihydrofolate reductase-thymidylate synthase	Plasmodium falciparum K1/Thailand
1	9.5	602433	CHEMBL534849	3944	Bifunctional dihydrofolate reductase-thymidylate synthase	kegg.670, kegg.790, kegg.1061, PF00186, kegg.1100	151025, 151586, 153061, 151559, 152294	153054	SWISS-PROT P00374	Dihydrofolate reductase	Homo sapiens
						OG4_10927, PF00303, kegg.670, kegg.790, kegg.240, kegg.1061, PF00186, kegg.1100	274322, 153061, 274530, 151559, 275352	153054	SWISS-PROT P13922	Bifunctional dihydrofolate reductase-thymidylate synthase	Plasmodium falciparum K1/Thailand
1	9.5	606525	CHEMBL582501	3944	Bifunctional dihydrofolate reductase-thymidylate synthase	kegg.670, kegg.790, kegg.1061, PF00186, kegg.1100	151025, 151586, 153061, 151559	153054, 154244	SWISS-PROT P00374	Dihydrofolate reductase	Homo sapiens
						OG4_10927, PF00303, kegg.670, kegg.790, kegg.240, kegg.1061, PF00186, kegg.1100	153061, 274437, 274217, 274218, 275352, 274322, 274530, 274046, 151559	153054	SWISS-PROT P13922	Bifunctional dihydrofolate reductase-thymidylate synthase	Plasmodium falciparum K1/Thailand
1	9.5	606785	CHEMBL529589	3944	Bifunctional dihydrofolate reductase-thymidylate synthase	kegg.670, kegg.790, kegg.1061, PF00186, kegg.1100	151558, 150919, 149870, 149831	153054, 1129	SWISS-PROT P00374	Dihydrofolate reductase	Homo sapiens
						OG4_10927, PF00303, kegg.670, kegg.790, kegg.240, kegg.1061, PF00186, kegg.1100	274383, 274698, 275741, 274573, 273780	153054, 1129	SWISS-PROT P13922	Bifunctional dihydrofolate reductase-thymidylate synthase	Plasmodium falciparum K1/Thailand
1	9.5	607051	CHEMBL601111	3944	Bifunctional dihydrofolate reductase-thymidylate synthase	OG4_10927, PF00303, kegg.670, kegg.790, kegg.240, kegg.1061, PF00186, kegg.1100			REFSEQ XM_001351443.1	Bifunctional dihydrofolate reductase-thymidylate synthase	Plasmodium falciparum
						OG4_10927, PF00303, kegg.670, kegg.790, kegg.240, kegg.1061, PF00186, kegg.1100	173373		SWISS-PROT Q07422	Bifunctional dihydrofolate reductase-thymidylate synthase	Toxoplasma gondii
						kegg.670, kegg.790, kegg.1061, PF00186, kegg.1100	173373		REFSEQ NP_569084.1	Dihydrofolate reductase	Rattus norvegicus
1	9.5	607221	CHEMBL584034	3944	Bifunctional dihydrofolate reductase-thymidylate synthase	OG4_10927, PF00303, kegg.670, kegg.790, kegg.240, kegg.1061, PF00186, kegg.1100	173373		SWISS-PROT Q07422	Bifunctional dihydrofolate reductase-thymidylate synthase	Toxoplasma gondii
						kegg.670, kegg.790, kegg.1061, PF00186, kegg.1100	173373		REFSEQ NP_569084.1	Dihydrofolate reductase	Rattus norvegicus
1	9.5	607556	CHEMBL584281	3944	Bifunctional dihydrofolate reductase-thymidylate synthase	OG4_10927, PF00303, kegg.670, kegg.790, kegg.240, kegg.1061, PF00186, kegg.1100	173373		SWISS-PROT Q07422	Bifunctional dihydrofolate reductase-thymidylate synthase	Toxoplasma gondii
						kegg.670, kegg.790, kegg.1061, PF00186, kegg.1100	173373		REFSEQ NP_569084.1	Dihydrofolate reductase	Rattus norvegicus
1	9.5	607711	CHEMBL530216	3944	Bifunctional dihydrofolate reductase-thymidylate synthase	OG4_10927, PF00303, kegg.670, kegg.790, kegg.240, kegg.1061, PF00186, kegg.1100	173373		SWISS-PROT Q07422	Bifunctional dihydrofolate reductase-thymidylate synthase	Toxoplasma gondii
						kegg.670, kegg.790, kegg.1061, PF00186, kegg.1100	173373		REFSEQ NP_569084.1	Dihydrofolate reductase	Rattus norvegicus
1	9.5	608382	CHEMBL577452	3944	Bifunctional dihydrofolate reductase-thymidylate synthase	OG4_10927, PF00303, kegg.670, kegg.790, kegg.240, kegg.1061, PF00186, kegg.1100	173373		SWISS-PROT Q07422	Bifunctional dihydrofolate reductase-thymidylate synthase	Toxoplasma gondii
						kegg.670, kegg.790, kegg.1061, PF00186, kegg.1100	173373		REFSEQ NP_569084.1	Dihydrofolate reductase	Rattus norvegicus
1	10	604706	CHEMBL578716	5294	Isoleucyl-tRNA synthetase, putative	PF08264, PF06827, PF00133	59858, 54959		SWISS-PROT P00956	Isoleucyl-tRNA synthetase	Escherichia coli
						PF08264, PF00133	34323		SWISS-PROT P41252	Isoleucyl-tRNA synthetase, cytoplasmic	Homo sapiens	In the papers (pmid 8784459 and 9258363) this compound (mupirocin) was tested against the S. aureus protein
1	10.5	604730	CHEMBL583753	2814	Acetyl-CoA acetyltransferase, putative	PF02803, OG4_10214, kegg.72, PF00108, kegg.900, kegg.71, kegg.362, kegg.620, kegg.630, kegg.640, kegg.720, kegg.380, kegg.650, kegg.280, kegg.1120, kegg.310, kegg.632, kegg.1110, kegg.1100		19195	SWISS-PROT P17764	Acetyl-CoA acetyltransferase, mitochondrial precursor	Rattus norvegicus
1	10.5	604887	CHEMBL601386	2814	Acetyl-CoA acetyltransferase, putative	PF02803, OG4_10214, kegg.72, PF00108, kegg.900, kegg.71, kegg.362, kegg.620, kegg.630, kegg.640, kegg.720, kegg.380, kegg.650, kegg.280, kegg.1120, kegg.310, kegg.632, kegg.1110, kegg.1100		19195	SWISS-PROT P17764	Acetyl-CoA acetyltransferase, mitochondrial precursor	Rattus norvegicus
1	10.5	604899	CHEMBL602029	2814	Acetyl-CoA acetyltransferase, putative	PF02803, OG4_10214, kegg.72, PF00108, kegg.900, kegg.71, kegg.362, kegg.620, kegg.630, kegg.640, kegg.720, kegg.380, kegg.650, kegg.280, kegg.1120, kegg.310, kegg.632, kegg.1110, kegg.1100		19195	SWISS-PROT P17764	Acetyl-CoA acetyltransferase, mitochondrial precursor	Rattus norvegicus
1	10.5	605082	CHEMBL577672	2814	Acetyl-CoA acetyltransferase, putative	PF02803, OG4_10214, kegg.72, PF00108, kegg.900, kegg.71, kegg.362, kegg.620, kegg.630, kegg.640, kegg.720, kegg.380, kegg.650, kegg.280, kegg.1120, kegg.310, kegg.632, kegg.1110, kegg.1100		19195	SWISS-PROT P17764	Acetyl-CoA acetyltransferase, mitochondrial precursor	Rattus norvegicus
1	10.5	607313	CHEMBL605745	2814	Acetyl-CoA acetyltransferase, putative	PF02803, OG4_10214, kegg.72, PF00108, kegg.900, kegg.71, kegg.362, kegg.620, kegg.630, kegg.640, kegg.720, kegg.380, kegg.650, kegg.280, kegg.1120, kegg.310, kegg.632, kegg.1110, kegg.1100		19195	SWISS-PROT P17764	Acetyl-CoA acetyltransferase, mitochondrial precursor	Rattus norvegicus
1	10.5	607537	CHEMBL600097	2814	Acetyl-CoA acetyltransferase, putative	PF02803, OG4_10214, kegg.72, PF00108, kegg.900, kegg.71, kegg.362, kegg.620, kegg.630, kegg.640, kegg.720, kegg.380, kegg.650, kegg.280, kegg.1120, kegg.310, kegg.632, kegg.1110, kegg.1100		19195	SWISS-PROT P17764	Acetyl-CoA acetyltransferase, mitochondrial precursor	Rattus norvegicus
1	10.5	607938	CHEMBL585778	2814	Acetyl-CoA acetyltransferase, putative	PF02803, OG4_10214, kegg.72, PF00108, kegg.900, kegg.71, kegg.362, kegg.620, kegg.630, kegg.640, kegg.720, kegg.380, kegg.650, kegg.280, kegg.1120, kegg.310, kegg.632, kegg.1110, kegg.1100		19195	SWISS-PROT P17764	Acetyl-CoA acetyltransferase, mitochondrial precursor	Rattus norvegicus
1	10.5	608059	CHEMBL585407	2814	Acetyl-CoA acetyltransferase, putative	PF02803, OG4_10214, kegg.72, PF00108, kegg.900, kegg.71, kegg.362, kegg.620, kegg.630, kegg.640, kegg.720, kegg.380, kegg.650, kegg.280, kegg.1120, kegg.310, kegg.632, kegg.1110, kegg.1100		19195	SWISS-PROT P17764	Acetyl-CoA acetyltransferase, mitochondrial precursor	Rattus norvegicus
1	13.5	209065	CHEMBL333873	3944	Bifunctional dihydrofolate reductase-thymidylate synthase	kegg.670, kegg.790, kegg.1061, PF00186, kegg.1100	1129	153054	SWISS-PROT P00374	Dihydrofolate reductase	Homo sapiens
						OG4_10927, PF00303, kegg.670, kegg.790, kegg.240, kegg.1061, PF00186, kegg.1100	1129	153054	SWISS-PROT P13922	Bifunctional dihydrofolate reductase-thymidylate synthase	Plasmodium falciparum K1/Thailand
1	13.5	591191	CHEMBL528492	3944	Bifunctional dihydrofolate reductase-thymidylate synthase	kegg.670, kegg.790, kegg.1061, PF00186, kegg.1100	1129	153054	SWISS-PROT P00374	Dihydrofolate reductase	Homo sapiens
						OG4_10927, PF00303, kegg.670, kegg.790, kegg.240, kegg.1061, PF00186, kegg.1100	1129	153054	SWISS-PROT P13922	Bifunctional dihydrofolate reductase-thymidylate synthase	Plasmodium falciparum K1/Thailand
1.5	13.5	592528	CHEMBL586188	4387	Dihydroorotate dehydrogenase, mitochondrial precursor	OG4_10686, PF01180, kegg.240, kegg.1100	608858		REFSEQ XM_960930.1	Dihydroorotate dehydrogenase, mitochondrial precursor	Plasmodium falciparum
1.5	13.5	594800	CHEMBL588178	4387	Dihydroorotate dehydrogenase, mitochondrial precursor	OG4_10686, PF01180, kegg.240, kegg.1100	608858, 608730		REFSEQ XM_960930.1	Dihydroorotate dehydrogenase, mitochondrial precursor	Plasmodium falciparum
1.5	13.5	594802	CHEMBL547227	4387	Dihydroorotate dehydrogenase, mitochondrial precursor	OG4_10686, PF01180, kegg.240, kegg.1100	608858, 608730		REFSEQ XM_960930.1	Dihydroorotate dehydrogenase, mitochondrial precursor	Plasmodium falciparum
1.5	13.5	596061	CHEMBL579498	4387	Dihydroorotate dehydrogenase, mitochondrial precursor	OG4_10686, PF01180, kegg.240, kegg.1100	608858, 608730		REFSEQ XM_960930.1	Dihydroorotate dehydrogenase, mitochondrial precursor	Plasmodium falciparum
1.5	13.5	596309	CHEMBL546168	4387	Dihydroorotate dehydrogenase, mitochondrial precursor	OG4_10686, PF01180, kegg.240, kegg.1100	608730		REFSEQ XM_960930.1	Dihydroorotate dehydrogenase, mitochondrial precursor	Plasmodium falciparum
1.5	13.5	596829	CHEMBL581727	4387	Dihydroorotate dehydrogenase, mitochondrial precursor	OG4_10686, PF01180, kegg.240, kegg.1100	608858, 608730		REFSEQ XM_960930.1	Dihydroorotate dehydrogenase, mitochondrial precursor	Plasmodium falciparum
1	13.5	597588	CHEMBL547101	3944	Bifunctional dihydrofolate reductase-thymidylate synthase	kegg.670, kegg.790, kegg.1061, PF00186, kegg.1100	1129	153054	SWISS-PROT P00374	Dihydrofolate reductase	Homo sapiens
						OG4_10927, PF00303, kegg.670, kegg.790, kegg.240, kegg.1061, PF00186, kegg.1100	1129	153054	SWISS-PROT P13922	Bifunctional dihydrofolate reductase-thymidylate synthase	Plasmodium falciparum K1/Thailand
1.5	13.5	597841	CHEMBL475813	4387	Dihydroorotate dehydrogenase, mitochondrial precursor	OG4_10686, PF01180, kegg.240, kegg.1100	608858, 608730		REFSEQ XM_960930.1	Dihydroorotate dehydrogenase, mitochondrial precursor	Plasmodium falciparum
1.5	13.5	598096	CHEMBL598369	4387	Dihydroorotate dehydrogenase, mitochondrial precursor	OG4_10686, PF01180, kegg.240, kegg.1100	608858, 608730		REFSEQ XM_960930.1	Dihydroorotate dehydrogenase, mitochondrial precursor	Plasmodium falciparum
1.5	13.5	603452	CHEMBL548623	4387	Dihydroorotate dehydrogenase, mitochondrial precursor	OG4_10686, PF01180, kegg.240, kegg.1100	608858, 608730		REFSEQ XM_960930.1	Dihydroorotate dehydrogenase, mitochondrial precursor	Plasmodium falciparum
1	13.5	605383	CHEMBL587159	3944	Bifunctional dihydrofolate reductase-thymidylate synthase	kegg.670, kegg.790, kegg.1061, PF00186, kegg.1100	151558, 149870, 149831	153054, 1129	SWISS-PROT P00374	Dihydrofolate reductase	Homo sapiens
						OG4_10927, PF00303, kegg.670, kegg.790, kegg.240, kegg.1061, PF00186, kegg.1100	274383, 274698	153054, 1129	SWISS-PROT P13922	Bifunctional dihydrofolate reductase-thymidylate synthase	Plasmodium falciparum K1/Thailand
1.5	13.5	606001	CHEMBL601549	4387	Dihydroorotate dehydrogenase, mitochondrial precursor	OG4_10686, PF01180, kegg.240, kegg.1100	608858, 608730		REFSEQ XM_960930.1	Dihydroorotate dehydrogenase, mitochondrial precursor	Plasmodium falciparum
1.5	13.5	606651	CHEMBL582687	4387	Dihydroorotate dehydrogenase, mitochondrial precursor	OG4_10686, PF01180, kegg.240, kegg.1100	608858, 608730		REFSEQ XM_960930.1	Dihydroorotate dehydrogenase, mitochondrial precursor	Plasmodium falciparum
1.5	13.5	606997	CHEMBL581899	4387	Dihydroorotate dehydrogenase, mitochondrial precursor	OG4_10686, PF01180, kegg.240, kegg.1100			REFSEQ XM_960930.1	Dihydroorotate dehydrogenase, mitochondrial precursor	Plasmodium falciparum
						OG4_10686, PF01180, kegg.240, kegg.1100	608858, 608730		REFSEQ XM_960930.1	Dihydroorotate dehydrogenase, mitochondrial precursor	Plasmodium falciparum
1.5	13.5	607331	CHEMBL530173	4387	Dihydroorotate dehydrogenase, mitochondrial precursor	OG4_10686, PF01180, kegg.240, kegg.1100	608858, 608730		REFSEQ XM_960930.1	Dihydroorotate dehydrogenase, mitochondrial precursor	Plasmodium falciparum
1.5	13.5	607497	CHEMBL603943	4387	Dihydroorotate dehydrogenase, mitochondrial precursor	OG4_10686, PF01180, kegg.240, kegg.1100	608858, 608730		REFSEQ XM_960930.1	Dihydroorotate dehydrogenase, mitochondrial precursor	Plasmodium falciparum
1.5	13.5	607538	CHEMBL599306	4387	Dihydroorotate dehydrogenase, mitochondrial precursor	OG4_10686, PF01180, kegg.240, kegg.1100	608858, 608730		REFSEQ XM_960930.1	Dihydroorotate dehydrogenase, mitochondrial precursor	Plasmodium falciparum
1.5	13.5	607603	CHEMBL600500	4387	Dihydroorotate dehydrogenase, mitochondrial precursor	OG4_10686, PF01180, kegg.240, kegg.1100	608858, 608730		REFSEQ XM_960930.1	Dihydroorotate dehydrogenase, mitochondrial precursor	Plasmodium falciparum
1.5	13.5	607696	CHEMBL597452	4387	Dihydroorotate dehydrogenase, mitochondrial precursor	OG4_10686, PF01180, kegg.240, kegg.1100	608858, 608730		REFSEQ XM_960930.1	Dihydroorotate dehydrogenase, mitochondrial precursor	Plasmodium falciparum
1.5	13.5	607757	CHEMBL597657	4387	Dihydroorotate dehydrogenase, mitochondrial precursor	OG4_10686, PF01180, kegg.240, kegg.1100	608858, 608730		REFSEQ XM_960930.1	Dihydroorotate dehydrogenase, mitochondrial precursor	Plasmodium falciparum
1.5	13.5	608453	CHEMBL602981	4387	Dihydroorotate dehydrogenase, mitochondrial precursor	OG4_10686, PF01180, kegg.240, kegg.1100	608858, 608730		REFSEQ XM_960930.1	Dihydroorotate dehydrogenase, mitochondrial precursor	Plasmodium falciparum
1.5	13.5	783358	CHEMBL600255	4387	Dihydroorotate dehydrogenase, mitochondrial precursor	OG4_10686, PF01180, kegg.240, kegg.1100	608858, 608730		REFSEQ XM_960930.1	Dihydroorotate dehydrogenase, mitochondrial precursor	Plasmodium falciparum
1	14	253173	CHEMBL147657	4883	Inosine-5'-monophosphate dehydrogenase	PF00571, OG4_10357, PF00478, kegg.983, kegg.230, kegg.1065, kegg.1110, kegg.1100	35310, 36677		SWISS-PROT P12268	Inosine-5'-monophosphate dehydrogenase 2	Homo sapiens
1	14	592069	CHEMBL547494	3672	Kinesin-like protein, putative	OG4_11931		434357	SWISS-PROT P52732	Kinesin-like protein KIF11	Homo sapiens
1	14	593305	CHEMBL534105	3672	Kinesin-like protein, putative	OG4_11931		434357	SWISS-PROT P52732	Kinesin-like protein KIF11	Homo sapiens
1	14	596887	CHEMBL581397	3672	Kinesin-like protein, putative	OG4_11931		434357	SWISS-PROT P52732	Kinesin-like protein KIF11	Homo sapiens
1	14	599773	CHEMBL580285	4883	Inosine-5'-monophosphate dehydrogenase	PF00571, OG4_10357, PF00478, kegg.983, kegg.230, kegg.1065, kegg.1110, kegg.1100		359061	SWISS-PROT P12268	Inosine-5'-monophosphate dehydrogenase 2	Homo sapiens
1	14	600014	CHEMBL530306	3672	Kinesin-like protein, putative	OG4_11931		434357	SWISS-PROT P52732	Kinesin-like protein KIF11	Homo sapiens
1	14	600810	CHEMBL588508	3672	Kinesin-like protein, putative	OG4_11931		434357	SWISS-PROT P52732	Kinesin-like protein KIF11	Homo sapiens
1	14	601342	CHEMBL530775	3672	Kinesin-like protein, putative	OG4_11931		434357	SWISS-PROT P52732	Kinesin-like protein KIF11	Homo sapiens
1	14	601799	CHEMBL531015	3672	Kinesin-like protein, putative	OG4_11931		434357	SWISS-PROT P52732	Kinesin-like protein KIF11	Homo sapiens
1	14	604760	CHEMBL583560	3672	Kinesin-like protein, putative	OG4_11931	503116, 434374, 503114		SWISS-PROT P52732	Kinesin-like protein KIF11	Homo sapiens
1	14	609119	CHEMBL599944	3672	Kinesin-like protein, putative	OG4_11931	503116, 434374, 503114		SWISS-PROT P52732	Kinesin-like protein KIF11	Homo sapiens
1	15	217978	CHEMBL124006	449	3-demethylubiquinone-9 3-methyltransferase, putative	PF13489, kegg.340	14097, 14469, 14753, 14111		SWISS-PROT Q01984	Histamine N-methyltransferase	Rattus norvegicus
1	15	603613	CHEMBL581588	449	3-demethylubiquinone-9 3-methyltransferase, putative	PF13489, kegg.340	14252		SWISS-PROT Q01984	Histamine N-methyltransferase	Rattus norvegicus
1	15	605986	CHEMBL577192	333	m1-family aminopeptidase	PF11940, OG4_13832, PF01433, kegg.480, kegg.1100	145634		REFSEQ XM_001349810.1	m1-family aminopeptidase	Plasmodium falciparum
						PF01433, kegg.480, kegg.1100	145634		SWISS-PROT P15144	Aminopeptidase N	Homo sapiens	In the paper (pmid: 12873488) the compound was tested against the porcine protein
1	15	606360	CHEMBL579358	333	m1-family aminopeptidase	PF11940, OG4_13832, PF01433, kegg.480, kegg.1100	145634, 150164		REFSEQ XM_001349810.1	m1-family aminopeptidase	Plasmodium falciparum
						PF01433, kegg.480, kegg.1100	145634, 148181, 150164		SWISS-PROT P15144	Aminopeptidase N	Homo sapiens	In the paper (pmid: 12873488) the compounds were tested against the porcine protein
1	15	606470	CHEMBL579971	333	m1-family aminopeptidase	PF11940, OG4_13832, PF01433, kegg.480, kegg.1100	150164		REFSEQ XM_001349810.1	m1-family aminopeptidase	Plasmodium falciparum
						PF01433, kegg.480, kegg.1100	148181, 150164		SWISS-PROT P15144	Aminopeptidase N	Homo sapiens	In the paper (pmid: 12873488) the compounds were tested against the porcine protein
1	15	606568	CHEMBL580414	333	m1-family aminopeptidase	PF11940, OG4_13832, PF01433, kegg.480, kegg.1100	145634, 150164		REFSEQ XM_001349810.1	m1-family aminopeptidase	Plasmodium falciparum
						PF01433, kegg.480, kegg.1100	145634, 148181, 150164		SWISS-PROT P15144	Aminopeptidase N	Homo sapiens	In the paper (pmid: 12873488) the compounds were tested against the porcine protein
1	15	606620	CHEMBL602419	449	3-demethylubiquinone-9 3-methyltransferase, putative	PF13489, kegg.340	14252		SWISS-PROT Q01984	Histamine N-methyltransferase	Rattus norvegicus
1	15	606671	CHEMBL581667	333	m1-family aminopeptidase	PF11940, OG4_13832, PF01433, kegg.480, kegg.1100	145634		REFSEQ XM_001349810.1	m1-family aminopeptidase	Plasmodium falciparum
						PF01433, kegg.480, kegg.1100	145634		SWISS-PROT P15144	Aminopeptidase N	Homo sapiens	In the paper (pmid: 12873488) the compound was tested against the porcine protein
1	15	606843	CHEMBL581034	333	m1-family aminopeptidase	PF11940, OG4_13832, PF01433, kegg.480, kegg.1100	145634, 150164		REFSEQ XM_001349810.1	m1-family aminopeptidase	Plasmodium falciparum
						PF01433, kegg.480, kegg.1100	145634, 148181, 150164		SWISS-PROT P15144	Aminopeptidase N	Homo sapiens	In the paper (pmid: 12873488) the compounds were tested against the porcine protein
1	15	607084	CHEMBL596831	333	m1-family aminopeptidase	PF11940, OG4_13832, PF01433, kegg.480, kegg.1100	150164		REFSEQ XM_001349810.1	m1-family aminopeptidase	Plasmodium falciparum
						PF01433, kegg.480, kegg.1100	148181, 150164		SWISS-PROT P15144	Aminopeptidase N	Homo sapiens	In the paper (pmid: 12873488) the compounds were tested against the porcine protein
1	15	607325	CHEMBL611983	333	m1-family aminopeptidase	PF11940, OG4_13832, PF01433, kegg.480, kegg.1100	145634		REFSEQ XM_001349810.1	m1-family aminopeptidase	Plasmodium falciparum
						PF01433, kegg.480, kegg.1100	145634		SWISS-PROT P15144	Aminopeptidase N	Homo sapiens	In the paper (pmid: 12873488) the compound was tested against the porcine protein
1	15	608020	CHEMBL582543	333	m1-family aminopeptidase	PF11940, OG4_13832, PF01433, kegg.480, kegg.1100	150164		REFSEQ XM_001349810.1	m1-family aminopeptidase	Plasmodium falciparum
						PF01433, kegg.480, kegg.1100	148181, 150164		SWISS-PROT P15144	Aminopeptidase N	Homo sapiens	In the paper (pmid: 12873488) the compounds were tested against the porcine protein
1	15	608319	CHEMBL585983	449	3-demethylubiquinone-9 3-methyltransferase, putative	PF13489, kegg.340	14097, 14469, 14753, 14111		SWISS-PROT Q01984	Histamine N-methyltransferase	Rattus norvegicus
1	15	608689	CHEMBL579929	333	m1-family aminopeptidase	PF11940, OG4_13832, PF01433, kegg.480, kegg.1100	145634		REFSEQ XM_001349810.1	m1-family aminopeptidase	Plasmodium falciparum
						PF01433, kegg.480, kegg.1100	145634		SWISS-PROT P15144	Aminopeptidase N	Homo sapiens	In the paper (pmid: 12873488) the compound was tested against the porcine protein
1	16	599967	CHEMBL589025	3944	Bifunctional dihydrofolate reductase-thymidylate synthase	OG4_10927, PF00303, kegg.670, kegg.240, kegg.1100	118403, 173191, 115141, 172266		SWISS-PROT P07607	Thymidylate synthase	Mus musculus
						OG4_10927, PF00303, kegg.670, kegg.240, kegg.1100	288978, 289169, 287967, 288625		SWISS-PROT P04818	Thymidylate synthase	Homo sapiens
1	17	339514	CHEMBL363837	3218	Phenylalanyl-tRNA synthetase beta chain, putative	OG4_10500, kegg.970, PF01409	341140, 341774, 339834, 340952, 339833, 338100, 341601, 341934, 338099	341032	SWISS-PROT P68849	Phenylalanyl-tRNA synthetase alpha chain	Staphylococcus aureus
1	17	340577	CHEMBL193792	3218	Phenylalanyl-tRNA synthetase beta chain, putative	OG4_10500, kegg.970, PF01409	341140, 341774, 341601, 339834, 339833, 341934	341032	SWISS-PROT P68849	Phenylalanyl-tRNA synthetase alpha chain	Staphylococcus aureus
1	17	591974	CHEMBL531935	3218	Phenylalanyl-tRNA synthetase beta chain, putative	OG4_10500, kegg.970, PF01409	341032		SWISS-PROT P68849	Phenylalanyl-tRNA synthetase alpha chain	Staphylococcus aureus
1	17	593851	CHEMBL582168	3218	Phenylalanyl-tRNA synthetase beta chain, putative	OG4_10500, kegg.970, PF01409	341140, 341774, 341601, 339834, 339833, 341934	341032	SWISS-PROT P68849	Phenylalanyl-tRNA synthetase alpha chain	Staphylococcus aureus
1	17	594116	CHEMBL529208	3218	Phenylalanyl-tRNA synthetase beta chain, putative	OG4_10500, kegg.970, PF01409	341140, 341774, 339834, 341816, 339833, 341601, 341934, 341032		SWISS-PROT P68849	Phenylalanyl-tRNA synthetase alpha chain	Staphylococcus aureus
1	17	597155	CHEMBL580781	3218	Phenylalanyl-tRNA synthetase beta chain, putative	OG4_10500, kegg.970, PF01409		341032	SWISS-PROT P68849	Phenylalanyl-tRNA synthetase alpha chain	Staphylococcus aureus
1	17	600818	CHEMBL548263	3218	Phenylalanyl-tRNA synthetase beta chain, putative	OG4_10500, kegg.970, PF01409	341140, 341774, 341601, 339834, 339833, 341934	341032	SWISS-PROT P68849	Phenylalanyl-tRNA synthetase alpha chain	Staphylococcus aureus
1	17	602826	CHEMBL581981	3218	Phenylalanyl-tRNA synthetase beta chain, putative	OG4_10500, kegg.970, PF01409	341140, 341774, 341601, 339834, 339833, 341934	341032	SWISS-PROT P68849	Phenylalanyl-tRNA synthetase alpha chain	Staphylococcus aureus
1	17	609010	CHEMBL596837	3672	Kinesin-like protein, putative	OG4_11931	430739, 430730, 430740, 430728, 430734, 430716, 430743, 430729		SWISS-PROT P52732	Kinesin-like protein KIF11	Homo sapiens
1	18.5	595703	CHEMBL553098	3944	Bifunctional dihydrofolate reductase-thymidylate synthase	kegg.670, kegg.790, kegg.1061, PF00186, kegg.1100	151586, 151559	153054, 150868, 152164	SWISS-PROT P00374	Dihydrofolate reductase	Homo sapiens
						OG4_10927, PF00303, kegg.670, kegg.790, kegg.240, kegg.1061, PF00186, kegg.1100	274509, 274437, 274217, 274218, 275263, 275352, 274322, 275265, 274530, 274046, 151559, 274508	153054, 150868, 152164	SWISS-PROT P13922	Bifunctional dihydrofolate reductase-thymidylate synthase	Plasmodium falciparum K1/Thailand
1	19.5	609166	CHEMBL584015	3990	Steroid dehydrogenase, putative	kegg.140, PF00106, kegg.1100		368957	SWISS-PROT P37058	Estradiol 17-beta-dehydrogenase 3	Homo sapiens
1	20	602666	CHEMBL526616	5336	Macrophage migration inhibitory factor homologue	OG4_12953, PF01187	260812, 262413		SWISS-PROT P14174	Macrophage migration inhibitory factor	Homo sapiens
1	20	609027	CHEMBL600903	5336	Macrophage migration inhibitory factor homologue	OG4_12953, PF01187	260812, 262413		SWISS-PROT P14174	Macrophage migration inhibitory factor	Homo sapiens
1	20.5	607976	CHEMBL584860	2658	Methionine aminopeptidase, type II, putative	OG4_10671, PF00557		340455	SWISS-PROT P50579	Methionine aminopeptidase 2	Homo sapiens
1	21	603500	CHEMBL532645	449	3-demethylubiquinone-9 3-methyltransferase, putative	PF13489, kegg.340	13950, 14596, 13601, 14071, 13976, 14889		SWISS-PROT Q01984	Histamine N-methyltransferase	Rattus norvegicus
1	21	604318	CHEMBL585814	449	3-demethylubiquinone-9 3-methyltransferase, putative	PF13489, kegg.340	14252		SWISS-PROT Q01984	Histamine N-methyltransferase	Rattus norvegicus
1	21	606731	CHEMBL581668	333	m1-family aminopeptidase	PF11940, OG4_13832, PF01433, kegg.480, kegg.1100	145634, 150164		REFSEQ XM_001349810.1	m1-family aminopeptidase	Plasmodium falciparum
						PF01433, kegg.480, kegg.1100	145634, 148181, 150164		SWISS-PROT P15144	Aminopeptidase N	Homo sapiens	In the paper (pmid: 12873488) the compounds were tested against the porcine protein
1	21	606788	CHEMBL602008	333	m1-family aminopeptidase	PF11940, OG4_13832, PF01433, kegg.480, kegg.1100	145634, 150164		REFSEQ XM_001349810.1	m1-family aminopeptidase	Plasmodium falciparum
						PF01433, kegg.480, kegg.1100	145634, 148181, 150164		SWISS-PROT P15144	Aminopeptidase N	Homo sapiens	In the paper (pmid: 12873488) the compounds were tested against the porcine protein
1.5	22.5	600062	CHEMBL533682	4502	Enoyl-acyl carrier reductase	PF13561, OG4_13747, kegg.61, kegg.1100		511314, 511263, 511411	SWISS-PROT P46533	Enoyl-[acyl-carrier-protein] reductase [NADH]	Mycobacterium tuberculosis
1	22.5	601281	CHEMBL581536	1414	Methionine-tRNA ligase, putative	PF09334, OG4_10161, kegg.450, kegg.970	272235		SWISS-PROT P00959	Methionyl-tRNA synthetase	Escherichia coli	In the paper (pmid 12639554) the compound was assayed against the S. aureus protein
1.5	22.5	608584	CHEMBL531982	4502	Enoyl-acyl carrier reductase	PF13561, OG4_13747, kegg.61, kegg.1100		511314, 511263, 511411	SWISS-PROT P46533	Enoyl-[acyl-carrier-protein] reductase [NADH]	Mycobacterium tuberculosis
1	23	599594	CHEMBL529710	4754	Formylmethionine deformylase, putative	OG4_11632, PF01327	149486		SWISS-PROT Q9HBH1	Peptide deformylase, mitochondrial precursor	Homo sapiens
						OG4_11632, PF01327	150094, 151373		SWISS-PROT P27251	Peptide deformylase	Escherichia coli
1	24	595351	CHEMBL586310	5436	DNA gyrase subunit B	PF02518, PF01751, OG4_12159, PF00986, PF00204	213239, 111, 60		SWISS-PROT P06982	DNA gyrase subunit B	Escherichia coli
1	24.5	573463	CHEMBL532231	3944	Bifunctional dihydrofolate reductase-thymidylate synthase	OG4_10927, PF00303, kegg.670, kegg.240, kegg.1100	419036		SWISS-PROT P00470	Thymidylate synthase	Escherichia coli
						kegg.790, kegg.1061, kegg.1100	28480		SWISS-PROT P48760	Folylpolyglutamate synthase, mitochondrial precursor	Mus musculus
						OG4_10927, PF00303, kegg.670, kegg.240, kegg.1100	288647, 241522, 110708		SWISS-PROT P07607	Thymidylate synthase	Mus musculus
						OG4_10927, PF00303, kegg.670, kegg.240, kegg.1100	55874, 273767, 288979, 419036		SWISS-PROT P04818	Thymidylate synthase	Homo sapiens
						kegg.670, kegg.790, kegg.1061, PF00186, kegg.1100	231922, 112506, 108490, 110708		SWISS-PROT P00375	Dihydrofolate reductase	Mus musculus
						OG4_10927, PF00303, kegg.670, kegg.240, kegg.1100	27066, 419036		SWISS-PROT P00469	Thymidylate synthase	Lactobacillus casei
						kegg.670, kegg.790, kegg.1061, PF00186, kegg.1100	27066, 28480, 108490, 112506, 110708		REFSEQ NP_569084.1	Dihydrofolate reductase	Rattus norvegicus
						kegg.670, kegg.1100	27530		SWISS-PROT P22102	Trifunctional purine biosynthetic protein adenosine-3	Homo sapiens
						kegg.670, kegg.1100	27530		SWISS-PROT Q64737	Trifunctional purine biosynthetic protein adenosine-3	Mus musculus
						kegg.670, kegg.790, kegg.1061, PF00186, kegg.1100	108490, 112506, 110708, 28480, 45872, 242358, 241522		SWISS-PROT P00374	Dihydrofolate reductase	Homo sapiens
1	24.5	594285	CHEMBL579893	1414	Methionine-tRNA ligase, putative	PF09334, OG4_10161, kegg.450, kegg.970	321526, 321361, 322170, 321464	321524	SWISS-PROT Q8NY00	Methionyl-tRNA synthetase	Staphylococcus aureus subsp. aureus MW2
1	24.5	602456	CHEMBL532772	1414	Methionine-tRNA ligase, putative	PF09334, OG4_10161, kegg.450, kegg.970	320969		SWISS-PROT Q8NY00	Methionyl-tRNA synthetase	Staphylococcus aureus subsp. aureus MW2
1	25.5	591646	CHEMBL586872	1349	Protoporphyrinogen oxidase	PF01593, kegg.1110, kegg.1100		413966	SWISS-PROT P21398	Amine oxidase [flavin-containing] A (Monoamine oxidase)	Bos taurus
1	25.5	598658	CHEMBL579748	1349	Protoporphyrinogen oxidase	PF01593, kegg.1110, kegg.1100		106865	SWISS-PROT P21396	Amine oxidase [flavin-containing] A (Monoamine oxidase)	Rattus norvegicus
1	25.5	601947	CHEMBL531390	1349	Protoporphyrinogen oxidase	PF01593, kegg.1110, kegg.1100		21179	SWISS-PROT P19643	Amine oxidase [flavin-containing] B (Monoamine oxidase)	Rattus norvegicus
						PF01593, kegg.1110, kegg.1100		21179	SWISS-PROT P21396	Amine oxidase [flavin-containing] A (Monoamine oxidase)	Rattus norvegicus
1	25.5	607102	CHEMBL599714	1349	Protoporphyrinogen oxidase	PF01593, kegg.1110, kegg.1100		413966	SWISS-PROT P21398	Amine oxidase [flavin-containing] A (Monoamine oxidase)	Bos taurus
1	25.5	798774	CHEMBL1198342	1349	Protoporphyrinogen oxidase	PF01593, kegg.1110, kegg.1100		414643, 414641	SWISS-PROT P21398	Amine oxidase [flavin-containing] A (Monoamine oxidase)	Bos taurus
1	25.5	829698	CHEMBL592347	1349	Protoporphyrinogen oxidase	PF01593, kegg.1110, kegg.1100		21179	SWISS-PROT P19643	Amine oxidase [flavin-containing] B (Monoamine oxidase)	Rattus norvegicus
						PF01593, kegg.1110, kegg.1100		21179	SWISS-PROT P21396	Amine oxidase [flavin-containing] A (Monoamine oxidase)	Rattus norvegicus
1	25.5	829700	CHEMBL600983	1349	Protoporphyrinogen oxidase	PF01593, kegg.1110, kegg.1100		21179	SWISS-PROT P19643	Amine oxidase [flavin-containing] B (Monoamine oxidase)	Rattus norvegicus
						PF01593, kegg.1110, kegg.1100		21179	SWISS-PROT P21396	Amine oxidase [flavin-containing] A (Monoamine oxidase)	Rattus norvegicus
1	25.5	829740	CHEMBL589190	1349	Protoporphyrinogen oxidase	PF01593, kegg.1110, kegg.1100		21179	SWISS-PROT P19643	Amine oxidase [flavin-containing] B (Monoamine oxidase)	Rattus norvegicus
						PF01593, kegg.1110, kegg.1100		21179	SWISS-PROT P21396	Amine oxidase [flavin-containing] A (Monoamine oxidase)	Rattus norvegicus
1	25.5	829860	CHEMBL591373	1349	Protoporphyrinogen oxidase	PF01593, kegg.1110, kegg.1100		21179	SWISS-PROT P19643	Amine oxidase [flavin-containing] B (Monoamine oxidase)	Rattus norvegicus
						PF01593, kegg.1110, kegg.1100		21179	SWISS-PROT P21396	Amine oxidase [flavin-containing] A (Monoamine oxidase)	Rattus norvegicus
1	25.5	829900	CHEMBL600784	1349	Protoporphyrinogen oxidase	PF01593, kegg.1110, kegg.1100		21179	SWISS-PROT P19643	Amine oxidase [flavin-containing] B (Monoamine oxidase)	Rattus norvegicus
						PF01593, kegg.1110, kegg.1100		21179	SWISS-PROT P21396	Amine oxidase [flavin-containing] A (Monoamine oxidase)	Rattus norvegicus
1	25.5	875120	CHEMBL589239	1349	Protoporphyrinogen oxidase	PF01593, kegg.1110, kegg.1100		21179	SWISS-PROT P19643	Amine oxidase [flavin-containing] B (Monoamine oxidase)	Rattus norvegicus
						PF01593, kegg.1110, kegg.1100		21179	SWISS-PROT P21396	Amine oxidase [flavin-containing] A (Monoamine oxidase)	Rattus norvegicus
1	26.5	604262	CHEMBL581257	3944	Bifunctional dihydrofolate reductase-thymidylate synthase	kegg.670, kegg.790, kegg.1061, PF00186, kegg.1100		1645, 153054, 1129, 12665	SWISS-PROT P00374	Dihydrofolate reductase	Homo sapiens
						OG4_10927, PF00303, kegg.670, kegg.790, kegg.240, kegg.1061, PF00186, kegg.1100		153054, 1645, 1129, 12665	SWISS-PROT P13922	Bifunctional dihydrofolate reductase-thymidylate synthase	Plasmodium falciparum K1/Thailand
1	26.5	605773	CHEMBL605610	4320	Conserved Plasmodium protein, unknown function	PF13517	519086, 518410, 518457, 519045		SWISS-PROT P13612	Integrin alpha-4 precursor	Homo sapiens
1.5	26.5	659692	CHEMBL602928	4387	Dihydroorotate dehydrogenase, mitochondrial precursor	OG4_10686, PF01180, kegg.240, kegg.1100	410910		REFSEQ XM_960930.1	Dihydroorotate dehydrogenase, mitochondrial precursor	Plasmodium falciparum
1.5	26.5	659772	CHEMBL591125	4387	Dihydroorotate dehydrogenase, mitochondrial precursor	OG4_10686, PF01180, kegg.240, kegg.1100	410910		REFSEQ XM_960930.1	Dihydroorotate dehydrogenase, mitochondrial precursor	Plasmodium falciparum
1	26.5	893436	CHEMBL592334	4320	Conserved Plasmodium protein, unknown function	PF13517		519084	SWISS-PROT P13612	Integrin alpha-4 precursor	Homo sapiens
1	26.5	908561	CHEMBL590431	4320	Conserved Plasmodium protein, unknown function	PF13517	519044, 519084, 519085		SWISS-PROT P13612	Integrin alpha-4 precursor	Homo sapiens
1	27	597294	CHEMBL531167	642	Tyrosyl-tRNA synthetase, putative	OG4_11028, PF00579, kegg.970	158776		SWISS-PROT P54577	Tyrosyl-tRNA synthetase, cytoplasmic	Homo sapiens	In the paper (pmid 10522706) the compound was assayed against the S. aureus protein
1	28	594130	CHEMBL532062	2524	Glutathione reductase	OG4_10249, PF07992, PF02852, kegg.480		57284	REFSEQ XM_001348329.1	Glutathione reductase	Plasmodium falciparum
1	28.5	608472	CHEMBL593485	2814	Acetyl-CoA acetyltransferase, putative	PF02803, OG4_10214, kegg.72, PF00108, kegg.900, kegg.71, kegg.362, kegg.620, kegg.630, kegg.640, kegg.720, kegg.380, kegg.650, kegg.280, kegg.1120, kegg.310, kegg.632, kegg.1110, kegg.1100		19195	SWISS-PROT P17764	Acetyl-CoA acetyltransferase, mitochondrial precursor	Rattus norvegicus
1	28.5	608533	-	3838	Vacuolar ATP synthase subunit b	PF02874, OG4_10536, PF00006, PF00306	252106		REFSEQ XP_424534.1	Adenosinetriphosphatase	Gallus gallus
1	29	605440	CHEMBL582256	3672	Kinesin-like protein, putative	OG4_11931	356867		SWISS-PROT P52732	Kinesin-like protein KIF11	Homo sapiens
1	29	648567	CHEMBL589683	2752	Apicoplast 1-acyl-sn-glycerol-3-phosphate acyltransferase, putative	OG4_10352, PF01553, kegg.561, kegg.564, kegg.1100	46460, 49181, 49150, 47752		SWISS-PROT O15120	1-acyl-sn-glycerol-3-phosphate acyltransferase beta	Homo sapiens
1	29	815717	CHEMBL605496	2752	Apicoplast 1-acyl-sn-glycerol-3-phosphate acyltransferase, putative	OG4_10352, PF01553, kegg.561, kegg.564, kegg.1100	49181, 49150		SWISS-PROT O15120	1-acyl-sn-glycerol-3-phosphate acyltransferase beta	Homo sapiens
1	29.5	593667	CHEMBL580376	1414	Methionine-tRNA ligase, putative	PF09334, OG4_10161, kegg.450, kegg.970	272140, 273297, 273883, 273497		SWISS-PROT P00959	Methionyl-tRNA synthetase	Escherichia coli	In the paper (pmid 12639554) the compounds were assayed against the S. aureus protein
1	29.5	606411	-	3838	Vacuolar ATP synthase subunit b	PF02874, OG4_10536, PF00006, PF00306	252106		REFSEQ XP_424534.1	Adenosinetriphosphatase	Gallus gallus
1	29.5	606806	CHEMBL601770	1349	Protoporphyrinogen oxidase	PF01593, kegg.1110, kegg.1100		304642, 303454, 414643, 414641	SWISS-PROT P21398	Amine oxidase [flavin-containing] A (Monoamine oxidase)	Bos taurus
1	29.5	608352	-	3838	Vacuolar ATP synthase subunit b	PF02874, OG4_10536, PF00006, PF00306	252106		REFSEQ XP_424534.1	Adenosinetriphosphatase	Gallus gallus
1	29.5	608750	-	3838	Vacuolar ATP synthase subunit b	PF02874, OG4_10536, PF00006, PF00306	252106		REFSEQ XP_424534.1	Adenosinetriphosphatase	Gallus gallus
1	30	594118	CHEMBL587065	3672	Kinesin-like protein, putative	OG4_11931		434357	SWISS-PROT P52732	Kinesin-like protein KIF11	Homo sapiens
1	30	596647	CHEMBL532224	3672	Kinesin-like protein, putative	OG4_11931		434357	SWISS-PROT P52732	Kinesin-like protein KIF11	Homo sapiens
3.5	30	597477	CHEMBL535062	3616	Plasmepsin VI	OG4_10470, PF00026			REFSEQ XM_001348214.1	Plasmepsin II	Plasmodium falciparum
3.5	30			2410	Plasmepsin II	OG4_10470, PF00026	165285		REFSEQ XM_001348214.1	Plasmepsin II	Plasmodium falciparum
3.5	30			2408	Plasmepsin IV	OG4_10470, PF00026			REFSEQ XM_001348213.1	Plasmepsin I	Plasmodium falciparum
3.5	30			2409	Plasmepsin I	OG4_10470, PF00026			REFSEQ XM_001348212.1	Plasmepsin IV	Plasmodium falciparum
1	30	599260	CHEMBL535468	3944	Bifunctional dihydrofolate reductase-thymidylate synthase	OG4_10927, PF00303, kegg.670, kegg.240, kegg.1100	37752		SWISS-PROT P04818	Thymidylate synthase	Homo sapiens
						kegg.670, kegg.790, kegg.1061, PF00186, kegg.1100	37752		SWISS-PROT P16184	Dihydrofolate reductase	Pneumocystis carinii
						kegg.670, kegg.790, kegg.1061, PF00186, kegg.1100	37752		REFSEQ NP_569084.1	Dihydrofolate reductase	Rattus norvegicus
						kegg.670, kegg.790, kegg.1061, PF00186, kegg.1100	1645, 151558, 1129, 905, 152381, 152045, 862, 149166, 152561, 154244, 12665, 1128, 151953, 149871, 149870, 37752, 153242, 150868, 152164	153054	SWISS-PROT P00374	Dihydrofolate reductase	Homo sapiens
						OG4_10927, PF00303, kegg.670, kegg.790, kegg.240, kegg.1061, PF00186, kegg.1100	274383, 1645, 1129, 12665, 1128, 905, 37752, 150868, 152045, 862, 152164, 273781	153054	SWISS-PROT P13922	Bifunctional dihydrofolate reductase-thymidylate synthase	Plasmodium falciparum K1/Thailand
1	30	603096	CHEMBL530312	3672	Kinesin-like protein, putative	OG4_11931		434357	SWISS-PROT P52732	Kinesin-like protein KIF11	Homo sapiens
3.5	30	605053	CHEMBL582451	3616	Plasmepsin VI	OG4_10470, PF00026	409973, 410083		REFSEQ XM_001348214.1	Plasmepsin II	Plasmodium falciparum
3.5	30			3616	Plasmepsin VI	OG4_10470, PF00026	409973, 410083		REFSEQ XM_001348213.1	Plasmepsin I	Plasmodium falciparum
3.5	30			2410	Plasmepsin II	OG4_10470, PF00026	409973, 410083		REFSEQ XM_001348214.1	Plasmepsin II	Plasmodium falciparum
3.5	30			2410	Plasmepsin II	OG4_10470, PF00026	409973, 410083		REFSEQ XM_001348213.1	Plasmepsin I	Plasmodium falciparum
3.5	30			2408	Plasmepsin IV	OG4_10470, PF00026	409973, 410083		REFSEQ XM_001348214.1	Plasmepsin II	Plasmodium falciparum
3.5	30			2408	Plasmepsin IV	OG4_10470, PF00026	409973, 410083		REFSEQ XM_001348213.1	Plasmepsin I	Plasmodium falciparum
3.5	30			2409	Plasmepsin I	OG4_10470, PF00026	409973, 410083		REFSEQ XM_001348214.1	Plasmepsin II	Plasmodium falciparum
3.5	30			2409	Plasmepsin I	OG4_10470, PF00026	409973, 410083		REFSEQ XM_001348213.1	Plasmepsin I	Plasmodium falciparum
3.5	30	606097	CHEMBL578726	3616	Plasmepsin VI	OG4_10470, PF00026	409973, 408846, 410083		REFSEQ XM_001348214.1	Plasmepsin II	Plasmodium falciparum
3.5	30			3616	Plasmepsin VI	OG4_10470, PF00026	409973, 408846, 410083		REFSEQ XM_001348213.1	Plasmepsin I	Plasmodium falciparum
3.5	30			2410	Plasmepsin II	OG4_10470, PF00026	409973, 408846, 410083		REFSEQ XM_001348214.1	Plasmepsin II	Plasmodium falciparum
3.5	30			2410	Plasmepsin II	OG4_10470, PF00026	409973, 408846, 410083		REFSEQ XM_001348213.1	Plasmepsin I	Plasmodium falciparum
3.5	30			2408	Plasmepsin IV	OG4_10470, PF00026	409973, 408846, 410083		REFSEQ XM_001348214.1	Plasmepsin II	Plasmodium falciparum
3.5	30			2408	Plasmepsin IV	OG4_10470, PF00026	409973, 408846, 410083		REFSEQ XM_001348213.1	Plasmepsin I	Plasmodium falciparum
3.5	30			2409	Plasmepsin I	OG4_10470, PF00026	409973, 408846, 410083		REFSEQ XM_001348214.1	Plasmepsin II	Plasmodium falciparum
3.5	30			2409	Plasmepsin I	OG4_10470, PF00026	409973, 408846, 410083		REFSEQ XM_001348213.1	Plasmepsin I	Plasmodium falciparum
3.5	30	607548	CHEMBL585468	3616	Plasmepsin VI	OG4_10470, PF00026	165285		REFSEQ XM_001348214.1	Plasmepsin II	Plasmodium falciparum
3.5	30			2410	Plasmepsin II	OG4_10470, PF00026	165285		REFSEQ XM_001348214.1	Plasmepsin II	Plasmodium falciparum
3.5	30			2408	Plasmepsin IV	OG4_10470, PF00026	165285		REFSEQ XM_001348214.1	Plasmepsin II	Plasmodium falciparum
3.5	30			2409	Plasmepsin I	OG4_10470, PF00026	165285		REFSEQ XM_001348214.1	Plasmepsin II	Plasmodium falciparum
3.5	30	609279	CHEMBL584014	3616	Plasmepsin VI	OG4_10470, PF00026	409973, 410083		REFSEQ XM_001348214.1	Plasmepsin II	Plasmodium falciparum
3.5	30			3616	Plasmepsin VI	OG4_10470, PF00026	409973, 410083		REFSEQ XM_001348213.1	Plasmepsin I	Plasmodium falciparum
3.5	30			2410	Plasmepsin II	OG4_10470, PF00026	409973, 410083		REFSEQ XM_001348214.1	Plasmepsin II	Plasmodium falciparum
3.5	30			2410	Plasmepsin II	OG4_10470, PF00026	409973, 410083		REFSEQ XM_001348213.1	Plasmepsin I	Plasmodium falciparum
3.5	30			2408	Plasmepsin IV	OG4_10470, PF00026	409973, 410083		REFSEQ XM_001348214.1	Plasmepsin II	Plasmodium falciparum
3.5	30			2408	Plasmepsin IV	OG4_10470, PF00026	409973, 410083		REFSEQ XM_001348213.1	Plasmepsin I	Plasmodium falciparum
3.5	30			2409	Plasmepsin I	OG4_10470, PF00026	409973, 410083		REFSEQ XM_001348214.1	Plasmepsin II	Plasmodium falciparum
3.5	30			2409	Plasmepsin I	OG4_10470, PF00026	409973, 410083		REFSEQ XM_001348213.1	Plasmepsin I	Plasmodium falciparum
1.5	32	592218	CHEMBL524786	4304	Methionine aminopeptidase, putative	PF00557	118790		SWISS-PROT P07906	Methionine aminopeptidase (MAP) (Peptidase M)	Escherichia coli
1.5	32			1226	Methionine aminopeptidase, putative	PF00557	118790		SWISS-PROT P07906	Methionine aminopeptidase (MAP) (Peptidase M)	Escherichia coli
1.5	32	596056	CHEMBL537521	4304	Methionine aminopeptidase, putative	PF00557	281270		SWISS-PROT P07906	Methionine aminopeptidase (MAP) (Peptidase M)	Escherichia coli
1.5	32			1226	Methionine aminopeptidase, putative	PF00557	281270		SWISS-PROT P07906	Methionine aminopeptidase (MAP) (Peptidase M)	Escherichia coli
1.5	32	868557	CHEMBL601709	4304	Methionine aminopeptidase, putative	PF00557	118790, 349588		SWISS-PROT P07906	Methionine aminopeptidase (MAP) (Peptidase M)	Escherichia coli
1.5	32			1226	Methionine aminopeptidase, putative	PF00557	118790, 349588		SWISS-PROT P07906	Methionine aminopeptidase (MAP) (Peptidase M)	Escherichia coli
1	32.5	604341	CHEMBL601106	3944	Bifunctional dihydrofolate reductase-thymidylate synthase	kegg.670, kegg.790, kegg.1061, PF00186, kegg.1100	151192, 150918, 154244, 1129, 862	153054	SWISS-PROT P00374	Dihydrofolate reductase	Homo sapiens
						OG4_10927, PF00303, kegg.670, kegg.790, kegg.240, kegg.1061, PF00186, kegg.1100	1129, 862	153054	SWISS-PROT P13922	Bifunctional dihydrofolate reductase-thymidylate synthase	Plasmodium falciparum K1/Thailand
1	33	593951	CHEMBL588302	194	Protein kinase 5	OG4_10184, PF00069	76150		SWISS-PROT P06493	Cyclin-dependent kinase 1	Homo sapiens
1	33	606120	CHEMBL611212	194	Protein kinase 5	OG4_10184, PF00069		184408	SWISS-PROT Q00535	Cell division protein kinase 5	Homo sapiens
1	33	607578	CHEMBL599294	194	Protein kinase 5	OG4_10184, PF00069	354606		SWISS-PROT P24941	Cell division protein kinase 2 (p33 protein kinase)	Homo sapiens
						PF00069	500348, 500285, 500296, 500314		SWISS-PROT P49841	Glycogen synthase kinase-3 beta (GSK-3 beta)	Homo sapiens
1	33	607646	CHEMBL528422	333	m1-family aminopeptidase	PF11940, OG4_13832, PF01433, kegg.480, kegg.1100	145634, 150164		REFSEQ XM_001349810.1	m1-family aminopeptidase	Plasmodium falciparum
						PF01433, kegg.480, kegg.1100	145634, 148181, 150164		SWISS-PROT P15144	Aminopeptidase N	Homo sapiens	In the paper (pmid: 12873488) the compounds were tested against the porcine protein
1	33.5	607243	CHEMBL582064	3592	Serine/threonine protein kinase, putative	OG4_10601, PF00069	444258, 444279, 444270		REFSEQ NP_940839.1	Serine/threonine protein kinase 6	Homo sapiens
1	34.5	605145	CHEMBL602834	1349	Protoporphyrinogen oxidase	PF01593, kegg.1110, kegg.1100		413966	SWISS-PROT P21398	Amine oxidase [flavin-containing] A (Monoamine oxidase)	Bos taurus
1	34.5	606890	CHEMBL600924	1349	Protoporphyrinogen oxidase	PF01593, kegg.1110, kegg.1100		413966	SWISS-PROT P21398	Amine oxidase [flavin-containing] A (Monoamine oxidase)	Bos taurus
1	36	606991	CHEMBL581046	333	m1-family aminopeptidase	PF11940, OG4_13832, PF01433, kegg.480, kegg.1100	145634		REFSEQ XM_001349810.1	m1-family aminopeptidase	Plasmodium falciparum
						PF01433, kegg.480, kegg.1100	145634		SWISS-PROT P15144	Aminopeptidase N	Homo sapiens	In the paper (pmid: 12873488) the compound was tested against the porcine protein
1	36.5	301327	CHEMBL171036	3944	Bifunctional dihydrofolate reductase-thymidylate synthase	OG4_10927, PF00303, kegg.670, kegg.790, kegg.240, kegg.1061, PF00186, kegg.1100	313727, 315072, 203492		SWISS-PROT Q07422	Bifunctional dihydrofolate reductase-thymidylate synthase	Toxoplasma gondii
						kegg.670, kegg.790, kegg.1061, PF00186, kegg.1100	313727, 315072		SWISS-PROT P16184	Dihydrofolate reductase	Pneumocystis carinii
						kegg.670, kegg.790, kegg.1061, PF00186, kegg.1100	313727, 315072, 203492		REFSEQ NP_569084.1	Dihydrofolate reductase	Rattus norvegicus
						kegg.670, kegg.790, kegg.1061, PF00186, kegg.1100	203492		SWISS-PROT P00374	Dihydrofolate reductase	Homo sapiens
1	36.5	535163	CHEMBL598575	3944	Bifunctional dihydrofolate reductase-thymidylate synthase	kegg.670, kegg.790, kegg.1061, PF00186, kegg.1100	331855, 331513, 1725, 332824, 331484, 330199, 331993, 331514, 333938, 333699, 329641, 332747		TREMBL O30463	Dihydrofolate reductase	Mycobacterium avium
						kegg.670, kegg.790, kegg.1061, PF00186, kegg.1100	1725		SWISS-PROT P22906	Dihydrofolate reductase	Candida albicans
						kegg.670, kegg.790, kegg.1061, PF00186, kegg.1100	1725		SWISS-PROT P07807	Dihydrofolate reductase	Saccharomyces cerevisiae
						kegg.670, kegg.790, kegg.1061, PF00186, kegg.1100	331855, 331513, 1725, 332824, 331484, 330199, 331993, 331514, 333938, 333699, 329641, 332747		SWISS-PROT P16184	Dihydrofolate reductase	Pneumocystis carinii
						kegg.670, kegg.790, kegg.1061, PF00186, kegg.1100	331513, 331855, 1725, 331484, 332824, 330199, 331993, 331514, 333938, 333699, 329641, 332747		REFSEQ NP_569084.1	Dihydrofolate reductase	Rattus norvegicus
						kegg.670, kegg.790, kegg.1061, PF00186, kegg.1100	1725		SWISS-PROT P00379	Dihydrofolate reductase	Escherichia coli
						OG4_10927, PF00303, kegg.670, kegg.790, kegg.240, kegg.1061, PF00186, kegg.1100	331513, 331855, 1725, 331484, 332824, 330199, 331993, 331514, 333938, 333699, 329641, 332747		SWISS-PROT Q07422	Bifunctional dihydrofolate reductase-thymidylate synthase	Toxoplasma gondii
						kegg.670, kegg.790, kegg.1061, PF00186, kegg.1100	1725		SWISS-PROT P00381	Dihydrofolate reductase	Lactobacillus casei
						kegg.670, kegg.790, kegg.1061, PF00186, kegg.1100	49756, 1725		SWISS-PROT P00374	Dihydrofolate reductase	Homo sapiens
1	36.5	595464	CHEMBL536205	1349	Protoporphyrinogen oxidase	PF01593, kegg.1110, kegg.1100		17466	SWISS-PROT P21396	Amine oxidase [flavin-containing] A (Monoamine oxidase)	Rattus norvegicus
1	36.5	596337	CHEMBL527319	3944	Bifunctional dihydrofolate reductase-thymidylate synthase	kegg.670, kegg.790, kegg.1061, PF00186, kegg.1100	1725, 332824, 333699, 330199		TREMBL O30463	Dihydrofolate reductase	Mycobacterium avium
						kegg.670, kegg.790, kegg.1061, PF00186, kegg.1100	1725		SWISS-PROT P22906	Dihydrofolate reductase	Candida albicans
						kegg.670, kegg.790, kegg.1061, PF00186, kegg.1100	1725		SWISS-PROT P07807	Dihydrofolate reductase	Saccharomyces cerevisiae
						kegg.670, kegg.790, kegg.1061, PF00186, kegg.1100	1725, 333699, 332824, 330199		SWISS-PROT P16184	Dihydrofolate reductase	Pneumocystis carinii
						kegg.670, kegg.790, kegg.1061, PF00186, kegg.1100	49977, 1725, 332824, 333699, 330199		REFSEQ NP_569084.1	Dihydrofolate reductase	Rattus norvegicus
						kegg.670, kegg.790, kegg.1061, PF00186, kegg.1100	1725		SWISS-PROT P00379	Dihydrofolate reductase	Escherichia coli
						OG4_10927, PF00303, kegg.670, kegg.790, kegg.240, kegg.1061, PF00186, kegg.1100	1725, 333699, 332824, 330199		SWISS-PROT Q07422	Bifunctional dihydrofolate reductase-thymidylate synthase	Toxoplasma gondii
						kegg.670, kegg.790, kegg.1061, PF00186, kegg.1100	1725		SWISS-PROT P00381	Dihydrofolate reductase	Lactobacillus casei
						kegg.670, kegg.790, kegg.1061, PF00186, kegg.1100	49756, 49977, 1725		SWISS-PROT P00374	Dihydrofolate reductase	Homo sapiens
1	36.5	596745	CHEMBL532909	3944	Bifunctional dihydrofolate reductase-thymidylate synthase	OG4_10927, PF00303, kegg.670, kegg.240, kegg.1100	37752		SWISS-PROT P04818	Thymidylate synthase	Homo sapiens
						kegg.670, kegg.790, kegg.1061, PF00186, kegg.1100	37752		SWISS-PROT P16184	Dihydrofolate reductase	Pneumocystis carinii
						kegg.670, kegg.790, kegg.1061, PF00186, kegg.1100	37752		REFSEQ NP_569084.1	Dihydrofolate reductase	Rattus norvegicus
						kegg.670, kegg.790, kegg.1061, PF00186, kegg.1100	1645, 1129, 905, 152381, 152045, 862, 149166, 152561, 153054, 154244, 12665, 1128, 151953, 149871, 37752, 153242, 152164		SWISS-PROT P00374	Dihydrofolate reductase	Homo sapiens
						OG4_10927, PF00303, kegg.670, kegg.790, kegg.240, kegg.1061, PF00186, kegg.1100	153054, 1645, 1129, 12665, 1128, 905, 37752, 152045, 862, 273781, 152164		SWISS-PROT P13922	Bifunctional dihydrofolate reductase-thymidylate synthase	Plasmodium falciparum K1/Thailand
1	36.5	597564	CHEMBL535267	3944	Bifunctional dihydrofolate reductase-thymidylate synthase	OG4_10927, PF00303, kegg.670, kegg.240, kegg.1100	37752		SWISS-PROT P04818	Thymidylate synthase	Homo sapiens
						kegg.670, kegg.790, kegg.1061, PF00186, kegg.1100	37752		SWISS-PROT P16184	Dihydrofolate reductase	Pneumocystis carinii
						kegg.670, kegg.790, kegg.1061, PF00186, kegg.1100	37752		REFSEQ NP_569084.1	Dihydrofolate reductase	Rattus norvegicus
						kegg.670, kegg.790, kegg.1061, PF00186, kegg.1100	154244, 1129, 151953, 1128, 905, 37752, 862, 152164	153054	SWISS-PROT P00374	Dihydrofolate reductase	Homo sapiens
						OG4_10927, PF00303, kegg.670, kegg.790, kegg.240, kegg.1061, PF00186, kegg.1100	1129, 1128, 862, 905, 152164, 37752	153054	SWISS-PROT P13922	Bifunctional dihydrofolate reductase-thymidylate synthase	Plasmodium falciparum K1/Thailand
1	36.5	598187	CHEMBL547968	3944	Bifunctional dihydrofolate reductase-thymidylate synthase	kegg.670, kegg.790, kegg.1061, PF00186, kegg.1100	331513, 1725, 331637, 331484, 332824, 331514, 333938, 333699, 329641, 332747		TREMBL O30463	Dihydrofolate reductase	Mycobacterium avium
						kegg.670, kegg.790, kegg.1061, PF00186, kegg.1100	1725		SWISS-PROT P22906	Dihydrofolate reductase	Candida albicans
						kegg.670, kegg.790, kegg.1061, PF00186, kegg.1100	1725		SWISS-PROT P07807	Dihydrofolate reductase	Saccharomyces cerevisiae
						kegg.670, kegg.790, kegg.1061, PF00186, kegg.1100	331513, 1725, 331637, 331484, 332824, 331514, 333938, 333699, 329641, 332747		SWISS-PROT P16184	Dihydrofolate reductase	Pneumocystis carinii
						kegg.670, kegg.790, kegg.1061, PF00186, kegg.1100	331513, 1725, 331637, 331484, 332824, 331514, 333938, 333699, 247640, 329641, 332747		REFSEQ NP_569084.1	Dihydrofolate reductase	Rattus norvegicus
						kegg.670, kegg.790, kegg.1061, PF00186, kegg.1100	1725		SWISS-PROT P00379	Dihydrofolate reductase	Escherichia coli
						OG4_10927, PF00303, kegg.670, kegg.790, kegg.240, kegg.1061, PF00186, kegg.1100	331513, 1725, 331637, 331484, 332824, 331514, 333938, 333699, 247640, 329641, 332747		SWISS-PROT Q07422	Bifunctional dihydrofolate reductase-thymidylate synthase	Toxoplasma gondii
						kegg.670, kegg.790, kegg.1061, PF00186, kegg.1100	1725		SWISS-PROT P00381	Dihydrofolate reductase	Lactobacillus casei
						kegg.670, kegg.790, kegg.1061, PF00186, kegg.1100	49756, 259003, 1725, 247640		SWISS-PROT P00374	Dihydrofolate reductase	Homo sapiens
1	36.5	599514	CHEMBL532905	3944	Bifunctional dihydrofolate reductase-thymidylate synthase	kegg.670, kegg.790, kegg.1061, PF00186, kegg.1100	331514, 1725, 333938, 331484, 332824, 333699, 329641		TREMBL O30463	Dihydrofolate reductase	Mycobacterium avium
						kegg.670, kegg.790, kegg.1061, PF00186, kegg.1100	1725		SWISS-PROT P22906	Dihydrofolate reductase	Candida albicans
						kegg.670, kegg.790, kegg.1061, PF00186, kegg.1100	1725		SWISS-PROT P07807	Dihydrofolate reductase	Saccharomyces cerevisiae
						kegg.670, kegg.790, kegg.1061, PF00186, kegg.1100	331514, 1725, 333938, 333699, 331484, 332824, 329641		SWISS-PROT P16184	Dihydrofolate reductase	Pneumocystis carinii
						kegg.670, kegg.790, kegg.1061, PF00186, kegg.1100	331514, 1725, 333938, 331484, 332824, 333699, 329641		REFSEQ NP_569084.1	Dihydrofolate reductase	Rattus norvegicus
						kegg.670, kegg.790, kegg.1061, PF00186, kegg.1100	1725		SWISS-PROT P00379	Dihydrofolate reductase	Escherichia coli
						OG4_10927, PF00303, kegg.670, kegg.790, kegg.240, kegg.1061, PF00186, kegg.1100	331514, 1725, 333938, 333699, 331484, 332824, 329641		SWISS-PROT Q07422	Bifunctional dihydrofolate reductase-thymidylate synthase	Toxoplasma gondii
						kegg.670, kegg.790, kegg.1061, PF00186, kegg.1100	1725		SWISS-PROT P00381	Dihydrofolate reductase	Lactobacillus casei
						kegg.670, kegg.790, kegg.1061, PF00186, kegg.1100	49756, 1725		SWISS-PROT P00374	Dihydrofolate reductase	Homo sapiens
1	36.5	599702	CHEMBL530955	3944	Bifunctional dihydrofolate reductase-thymidylate synthase	OG4_10927, PF00303, kegg.670, kegg.790, kegg.240, kegg.1061, PF00186, kegg.1100	315431, 203380, 200800, 200965, 240495, 201748, 315072, 313727, 201398, 200875, 203831, 200995, 201509, 203492, 201747, 203833, 240491		SWISS-PROT Q07422	Bifunctional dihydrofolate reductase-thymidylate synthase	Toxoplasma gondii
						kegg.670, kegg.790, kegg.1061, PF00186, kegg.1100	240495, 313727, 315072, 200800, 203831, 200965, 203833, 240491		SWISS-PROT P16184	Dihydrofolate reductase	Pneumocystis carinii
						kegg.670, kegg.790, kegg.1061, PF00186, kegg.1100	240495, 201748, 313727, 315072, 203380, 201398, 200800, 200995, 203831, 200965, 201509, 203492, 240491, 201747, 203833		REFSEQ NP_569084.1	Dihydrofolate reductase	Rattus norvegicus
						kegg.670, kegg.790, kegg.1061, PF00186, kegg.1100	201748, 203380, 201398, 200875, 200800, 200995, 203831, 200965, 201509, 203492, 201747, 203833		SWISS-PROT P00374	Dihydrofolate reductase	Homo sapiens
1	36.5	601183	CHEMBL530224	3944	Bifunctional dihydrofolate reductase-thymidylate synthase	OG4_10927, PF00303, kegg.670, kegg.790, kegg.240, kegg.1061, PF00186, kegg.1100	1761, 2060, 2293, 2613, 1362, 2810, 1824, 1876, 2120, 2137, 2355		SWISS-PROT Q07422	Bifunctional dihydrofolate reductase-thymidylate synthase	Toxoplasma gondii
						kegg.670, kegg.790, kegg.1061, PF00186, kegg.1100	1761, 2293, 2060, 2613, 2810, 1824, 1876, 2120, 2355		SWISS-PROT P16184	Dihydrofolate reductase	Pneumocystis carinii
						kegg.670, kegg.790, kegg.1061, PF00186, kegg.1100	1761, 2060, 2293, 2613, 2810, 1824, 1876, 2120, 2137, 2355		REFSEQ NP_569084.1	Dihydrofolate reductase	Rattus norvegicus
1	36.5	603646	CHEMBL548347	3944	Bifunctional dihydrofolate reductase-thymidylate synthase	OG4_10927, PF00303, kegg.670, kegg.790, kegg.240, kegg.1061, PF00186, kegg.1100	238489		SWISS-PROT Q07422	Bifunctional dihydrofolate reductase-thymidylate synthase	Toxoplasma gondii
						kegg.670, kegg.790, kegg.1061, PF00186, kegg.1100	238489		REFSEQ NP_569084.1	Dihydrofolate reductase	Rattus norvegicus
						kegg.670, kegg.790, kegg.1061, PF00186, kegg.1100	238489		SWISS-PROT P00374	Dihydrofolate reductase	Homo sapiens
1	36.5	604243	CHEMBL601766	3944	Bifunctional dihydrofolate reductase-thymidylate synthase	OG4_10927, PF00303, kegg.670, kegg.240, kegg.1100	37752		SWISS-PROT P04818	Thymidylate synthase	Homo sapiens
						kegg.670, kegg.790, kegg.1061, PF00186, kegg.1100	37752		SWISS-PROT P16184	Dihydrofolate reductase	Pneumocystis carinii
						kegg.670, kegg.790, kegg.1061, PF00186, kegg.1100	37752		REFSEQ NP_569084.1	Dihydrofolate reductase	Rattus norvegicus
						kegg.670, kegg.790, kegg.1061, PF00186, kegg.1100	1645, 154244, 1129, 151953, 1128, 12665, 151877, 905, 37752, 862, 152164	153054	SWISS-PROT P00374	Dihydrofolate reductase	Homo sapiens
						OG4_10927, PF00303, kegg.670, kegg.790, kegg.240, kegg.1061, PF00186, kegg.1100	1645, 1129, 12665, 1128, 151877, 905, 37752, 862, 152164	153054	SWISS-PROT P13922	Bifunctional dihydrofolate reductase-thymidylate synthase	Plasmodium falciparum K1/Thailand
1	36.5	604264	CHEMBL602181	3944	Bifunctional dihydrofolate reductase-thymidylate synthase	OG4_10927, PF00303, kegg.670, kegg.240, kegg.1100	37752		SWISS-PROT P04818	Thymidylate synthase	Homo sapiens
						kegg.670, kegg.790, kegg.1061, PF00186, kegg.1100	37752		SWISS-PROT P16184	Dihydrofolate reductase	Pneumocystis carinii
						kegg.670, kegg.790, kegg.1061, PF00186, kegg.1100	37752		REFSEQ NP_569084.1	Dihydrofolate reductase	Rattus norvegicus
						kegg.670, kegg.790, kegg.1061, PF00186, kegg.1100	154244, 1129, 1128, 905, 862, 37752	153054	SWISS-PROT P00374	Dihydrofolate reductase	Homo sapiens
						OG4_10927, PF00303, kegg.670, kegg.790, kegg.240, kegg.1061, PF00186, kegg.1100	1129, 1128, 862, 905, 37752	153054	SWISS-PROT P13922	Bifunctional dihydrofolate reductase-thymidylate synthase	Plasmodium falciparum K1/Thailand
1	36.5	609105	CHEMBL597262	3944	Bifunctional dihydrofolate reductase-thymidylate synthase	OG4_10927, PF00303, kegg.670, kegg.240, kegg.1100	37752		SWISS-PROT P04818	Thymidylate synthase	Homo sapiens
						kegg.670, kegg.790, kegg.1061, PF00186, kegg.1100	37752		SWISS-PROT P16184	Dihydrofolate reductase	Pneumocystis carinii
						kegg.670, kegg.790, kegg.1061, PF00186, kegg.1100	37752		REFSEQ NP_569084.1	Dihydrofolate reductase	Rattus norvegicus
						kegg.670, kegg.790, kegg.1061, PF00186, kegg.1100	1645, 154244, 1129, 151953, 1128, 12665, 905, 37752, 862, 152164	153054	SWISS-PROT P00374	Dihydrofolate reductase	Homo sapiens
						OG4_10927, PF00303, kegg.670, kegg.790, kegg.240, kegg.1061, PF00186, kegg.1100	1645, 1129, 12665, 1128, 905, 37752, 862, 152164	153054	SWISS-PROT P13922	Bifunctional dihydrofolate reductase-thymidylate synthase	Plasmodium falciparum K1/Thailand
1	36.5	609167	CHEMBL602823	3944	Bifunctional dihydrofolate reductase-thymidylate synthase	OG4_10927, PF00303, kegg.670, kegg.790, kegg.240, kegg.1061, PF00186, kegg.1100	240495, 201748, 315431, 201398, 203380, 200875, 200800, 203831, 200995, 200965, 201509, 240491, 203833, 201747	203492	SWISS-PROT Q07422	Bifunctional dihydrofolate reductase-thymidylate synthase	Toxoplasma gondii
						kegg.670, kegg.790, kegg.1061, PF00186, kegg.1100	240495, 200800, 203831, 200965, 240491, 203833		SWISS-PROT P16184	Dihydrofolate reductase	Pneumocystis carinii
						kegg.670, kegg.790, kegg.1061, PF00186, kegg.1100	240495, 201748, 203380, 201398, 200800, 203831, 200995, 200965, 201509, 240491, 201747, 203833	203492	REFSEQ NP_569084.1	Dihydrofolate reductase	Rattus norvegicus
						kegg.670, kegg.790, kegg.1061, PF00186, kegg.1100	201748, 203380, 201398, 200875, 200800, 200995, 203831, 200965, 201509, 201747, 203833	203492	SWISS-PROT P00374	Dihydrofolate reductase	Homo sapiens
1	37.5	591766	CHEMBL526070	1349	Protoporphyrinogen oxidase	PF01593, kegg.1110, kegg.1100		413966	SWISS-PROT P21398	Amine oxidase [flavin-containing] A (Monoamine oxidase)	Bos taurus
1	37.5	599528	CHEMBL587968	3944	Bifunctional dihydrofolate reductase-thymidylate synthase	kegg.670, kegg.790, kegg.1061, PF00186, kegg.1100	302058, 302065, 303599, 165694	301130	SWISS-PROT P22906	Dihydrofolate reductase	Candida albicans
						kegg.670, kegg.790, kegg.1061, PF00186, kegg.1100	302058, 302065, 303599, 165694	301130	SWISS-PROT P00374	Dihydrofolate reductase	Homo sapiens
1	37.5	600412	CHEMBL530370	1414	Methionine-tRNA ligase, putative	PF09334, OG4_10161, kegg.450, kegg.970	272675, 320969		SWISS-PROT Q8NY00	Methionyl-tRNA synthetase	Staphylococcus aureus subsp. aureus MW2
						PF09334, OG4_10161, kegg.450, kegg.970	272675		SWISS-PROT P00959	Methionyl-tRNA synthetase	Escherichia coli
1	38	601972	CHEMBL581376	1046	Vacuolar proton translocating ATPase subunit A, putative	OG4_10178, PF01496	210056		REFSEQ NP_990054.1	Vacuolar H(+)-transporting ATPase 116 kDa subunit, a2 isoform	Gallus gallus
						OG4_10178, PF01496	210056, 54417, 56964, 55407, 56414		REFSEQ NP_990055.1	Vacuolar H(+)-transporting ATPase 116 kDa subunit, a1 isoform	Gallus gallus
1	38	602855	CHEMBL534379	1046	Vacuolar proton translocating ATPase subunit A, putative	OG4_10178, PF01496	210056		REFSEQ NP_990054.1	Vacuolar H(+)-transporting ATPase 116 kDa subunit, a2 isoform	Gallus gallus
						OG4_10178, PF01496	210056, 54417, 56964, 55407, 56414		REFSEQ NP_990055.1	Vacuolar H(+)-transporting ATPase 116 kDa subunit, a1 isoform	Gallus gallus
1	38.5	590984	CHEMBL524764	3944	Bifunctional dihydrofolate reductase-thymidylate synthase	kegg.670, kegg.790, kegg.1061, PF00186, kegg.1100	49977		REFSEQ NP_569084.1	Dihydrofolate reductase	Rattus norvegicus
						kegg.670, kegg.790, kegg.1061, PF00186, kegg.1100	49756, 49977		SWISS-PROT P00374	Dihydrofolate reductase	Homo sapiens
1	38.5	591719	CHEMBL537312	3944	Bifunctional dihydrofolate reductase-thymidylate synthase	kegg.670, kegg.790, kegg.1061, PF00186, kegg.1100	303599, 165694	301130	SWISS-PROT P22906	Dihydrofolate reductase	Candida albicans
						kegg.670, kegg.790, kegg.1061, PF00186, kegg.1100	303599, 165694	301130	SWISS-PROT P00374	Dihydrofolate reductase	Homo sapiens
1	38.5	592639	CHEMBL529372	3944	Bifunctional dihydrofolate reductase-thymidylate synthase	kegg.670, kegg.790, kegg.1061, PF00186, kegg.1100	303599, 165694, 301130		SWISS-PROT P22906	Dihydrofolate reductase	Candida albicans
						kegg.670, kegg.790, kegg.1061, PF00186, kegg.1100	303599, 165694, 301130		SWISS-PROT P00374	Dihydrofolate reductase	Homo sapiens
1	38.5	600217	CHEMBL546816	3944	Bifunctional dihydrofolate reductase-thymidylate synthase	kegg.670, kegg.790, kegg.1061, PF00186, kegg.1100		128077	REFSEQ NP_569084.1	Dihydrofolate reductase	Rattus norvegicus
						kegg.670, kegg.790, kegg.1061, PF00186, kegg.1100		128077	SWISS-PROT P00374	Dihydrofolate reductase	Homo sapiens
1	38.5	600650	CHEMBL586095	3944	Bifunctional dihydrofolate reductase-thymidylate synthase	kegg.670, kegg.790, kegg.1061, PF00186, kegg.1100	303599, 165694	301130	SWISS-PROT P22906	Dihydrofolate reductase	Candida albicans
						kegg.670, kegg.790, kegg.1061, PF00186, kegg.1100	303599, 165694	301130	SWISS-PROT P00374	Dihydrofolate reductase	Homo sapiens
1	38.5	603016	CHEMBL586821	3944	Bifunctional dihydrofolate reductase-thymidylate synthase	kegg.670, kegg.790, kegg.1061, PF00186, kegg.1100	303599, 165694	301130	SWISS-PROT P22906	Dihydrofolate reductase	Candida albicans
						kegg.670, kegg.790, kegg.1061, PF00186, kegg.1100	303599, 165694	301130	SWISS-PROT P00374	Dihydrofolate reductase	Homo sapiens
1	38.5	603476	CHEMBL548862	3944	Bifunctional dihydrofolate reductase-thymidylate synthase	kegg.670, kegg.790, kegg.1061, PF00186, kegg.1100	301120	303599, 301130	SWISS-PROT P22906	Dihydrofolate reductase	Candida albicans
						kegg.670, kegg.790, kegg.1061, PF00186, kegg.1100	301120	303599, 301130	SWISS-PROT P00374	Dihydrofolate reductase	Homo sapiens
1	38.5	606353	CHEMBL575039	3944	Bifunctional dihydrofolate reductase-thymidylate synthase	kegg.670, kegg.790, kegg.1061, PF00186, kegg.1100	174398, 174821		SWISS-PROT P00381	Dihydrofolate reductase	Lactobacillus casei
						kegg.670, kegg.790, kegg.1061, PF00186, kegg.1100	174825, 174821		REFSEQ NP_569084.1	Dihydrofolate reductase	Rattus norvegicus
						kegg.670, kegg.790, kegg.1061, PF00186, kegg.1100	174825		SWISS-PROT P00379	Dihydrofolate reductase	Escherichia coli
1	40	592546	CHEMBL532058	449	3-demethylubiquinone-9 3-methyltransferase, putative	PF13489, kegg.340	14880, 14276		SWISS-PROT Q01984	Histamine N-methyltransferase	Rattus norvegicus
1	40	604467	CHEMBL577874	449	3-demethylubiquinone-9 3-methyltransferase, putative	PF13489, kegg.340	14880, 14276		SWISS-PROT Q01984	Histamine N-methyltransferase	Rattus norvegicus
1	40.5	206136	CHEMBL119315	3944	Bifunctional dihydrofolate reductase-thymidylate synthase	kegg.670, kegg.790, kegg.1061, PF00186, kegg.1100	24101		REFSEQ NP_267306.1	Dihydrofolate reductase	Lactococcus lactis subsp. lactis Il1403
						kegg.670, kegg.790, kegg.1061, PF00186, kegg.1100		153054, 1129	SWISS-PROT P00374	Dihydrofolate reductase	Homo sapiens
						OG4_10927, PF00303, kegg.670, kegg.790, kegg.240, kegg.1061, PF00186, kegg.1100		153054, 1129	SWISS-PROT P13922	Bifunctional dihydrofolate reductase-thymidylate synthase	Plasmodium falciparum K1/Thailand
1.5	41	604964	CHEMBL585406	4467	SWI/SNF-related matrix-associated actin-dependent regulator of chromatin	PF02201	363302		SWISS-PROT Q00987	Ubiquitin-protein ligase E3 Mdm2	Homo sapiens
1.5	41			4213	Conserved Plasmodium protein, unknown function	PF02201	363302		SWISS-PROT Q00987	Ubiquitin-protein ligase E3 Mdm2	Homo sapiens
1.5	41	607452	CHEMBL609035	4467	SWI/SNF-related matrix-associated actin-dependent regulator of chromatin	PF02201	363302		SWISS-PROT Q00987	Ubiquitin-protein ligase E3 Mdm2	Homo sapiens
1.5	41			4213	Conserved Plasmodium protein, unknown function	PF02201	363302		SWISS-PROT Q00987	Ubiquitin-protein ligase E3 Mdm2	Homo sapiens
1.5	41	607756	CHEMBL597656	4467	SWI/SNF-related matrix-associated actin-dependent regulator of chromatin	PF02201	363302		SWISS-PROT Q00987	Ubiquitin-protein ligase E3 Mdm2	Homo sapiens
1.5	41			4213	Conserved Plasmodium protein, unknown function	PF02201	363302		SWISS-PROT Q00987	Ubiquitin-protein ligase E3 Mdm2	Homo sapiens
1.5	41	607991	CHEMBL585965	4467	SWI/SNF-related matrix-associated actin-dependent regulator of chromatin	PF02201	363302		SWISS-PROT Q00987	Ubiquitin-protein ligase E3 Mdm2	Homo sapiens
1.5	41			4213	Conserved Plasmodium protein, unknown function	PF02201	363302		SWISS-PROT Q00987	Ubiquitin-protein ligase E3 Mdm2	Homo sapiens
1.5	41	608084	CHEMBL602167	4467	SWI/SNF-related matrix-associated actin-dependent regulator of chromatin	PF02201	363302		SWISS-PROT Q00987	Ubiquitin-protein ligase E3 Mdm2	Homo sapiens
1.5	41			4213	Conserved Plasmodium protein, unknown function	PF02201	363302		SWISS-PROT Q00987	Ubiquitin-protein ligase E3 Mdm2	Homo sapiens
1.5	41	618821	CHEMBL590942	4467	SWI/SNF-related matrix-associated actin-dependent regulator of chromatin	PF02201	363302		SWISS-PROT Q00987	Ubiquitin-protein ligase E3 Mdm2	Homo sapiens
1.5	41			4213	Conserved Plasmodium protein, unknown function	PF02201	363302		SWISS-PROT Q00987	Ubiquitin-protein ligase E3 Mdm2	Homo sapiens
1.5	41	730844	CHEMBL589478	4467	SWI/SNF-related matrix-associated actin-dependent regulator of chromatin	PF02201	363302		SWISS-PROT Q00987	Ubiquitin-protein ligase E3 Mdm2	Homo sapiens
1.5	41			4213	Conserved Plasmodium protein, unknown function	PF02201	363302		SWISS-PROT Q00987	Ubiquitin-protein ligase E3 Mdm2	Homo sapiens
1.5	41	731504	CHEMBL602927	4467	SWI/SNF-related matrix-associated actin-dependent regulator of chromatin	PF02201	363302		SWISS-PROT Q00987	Ubiquitin-protein ligase E3 Mdm2	Homo sapiens
1.5	41			4213	Conserved Plasmodium protein, unknown function	PF02201	363302		SWISS-PROT Q00987	Ubiquitin-protein ligase E3 Mdm2	Homo sapiens
1.5	41	766690	CHEMBL591399	4467	SWI/SNF-related matrix-associated actin-dependent regulator of chromatin	PF02201	363302		SWISS-PROT Q00987	Ubiquitin-protein ligase E3 Mdm2	Homo sapiens
1.5	41			4213	Conserved Plasmodium protein, unknown function	PF02201	363302		SWISS-PROT Q00987	Ubiquitin-protein ligase E3 Mdm2	Homo sapiens
1.5	41	766847	CHEMBL590189	4467	SWI/SNF-related matrix-associated actin-dependent regulator of chromatin	PF02201	363302		SWISS-PROT Q00987	Ubiquitin-protein ligase E3 Mdm2	Homo sapiens
1.5	41			4213	Conserved Plasmodium protein, unknown function	PF02201	363302		SWISS-PROT Q00987	Ubiquitin-protein ligase E3 Mdm2	Homo sapiens
1.5	41	776729	CHEMBL590215	4467	SWI/SNF-related matrix-associated actin-dependent regulator of chromatin	PF02201	363302		SWISS-PROT Q00987	Ubiquitin-protein ligase E3 Mdm2	Homo sapiens
1.5	41			4213	Conserved Plasmodium protein, unknown function	PF02201	363302		SWISS-PROT Q00987	Ubiquitin-protein ligase E3 Mdm2	Homo sapiens
1.5	41	777003	CHEMBL592831	4467	SWI/SNF-related matrix-associated actin-dependent regulator of chromatin	PF02201	363302		SWISS-PROT Q00987	Ubiquitin-protein ligase E3 Mdm2	Homo sapiens
1.5	41			4213	Conserved Plasmodium protein, unknown function	PF02201	363302		SWISS-PROT Q00987	Ubiquitin-protein ligase E3 Mdm2	Homo sapiens
1.5	41	852936	CHEMBL589688	4467	SWI/SNF-related matrix-associated actin-dependent regulator of chromatin	PF02201	363302		SWISS-PROT Q00987	Ubiquitin-protein ligase E3 Mdm2	Homo sapiens
1.5	41			4213	Conserved Plasmodium protein, unknown function	PF02201	363302		SWISS-PROT Q00987	Ubiquitin-protein ligase E3 Mdm2	Homo sapiens
1.5	41	866022	CHEMBL603954	4467	SWI/SNF-related matrix-associated actin-dependent regulator of chromatin	PF02201	363302		SWISS-PROT Q00987	Ubiquitin-protein ligase E3 Mdm2	Homo sapiens
1.5	41			4213	Conserved Plasmodium protein, unknown function	PF02201	363302		SWISS-PROT Q00987	Ubiquitin-protein ligase E3 Mdm2	Homo sapiens
1	41.5	592615	CHEMBL525149	3944	Bifunctional dihydrofolate reductase-thymidylate synthase	kegg.670, kegg.790, kegg.1061, PF00186, kegg.1100		303599, 301130	SWISS-PROT P22906	Dihydrofolate reductase	Candida albicans
						kegg.670, kegg.790, kegg.1061, PF00186, kegg.1100		303599, 301130	SWISS-PROT P00374	Dihydrofolate reductase	Homo sapiens
1	41.5	595432	CHEMBL529163	3944	Bifunctional dihydrofolate reductase-thymidylate synthase	kegg.670, kegg.790, kegg.1061, PF00186, kegg.1100		303599, 301130	SWISS-PROT P22906	Dihydrofolate reductase	Candida albicans
						kegg.670, kegg.790, kegg.1061, PF00186, kegg.1100		303599, 301130	SWISS-PROT P00374	Dihydrofolate reductase	Homo sapiens
1	41.5	596690	CHEMBL581702	3944	Bifunctional dihydrofolate reductase-thymidylate synthase	kegg.670, kegg.790, kegg.1061, PF00186, kegg.1100	301120	303599, 301130	SWISS-PROT P22906	Dihydrofolate reductase	Candida albicans
						kegg.670, kegg.790, kegg.1061, PF00186, kegg.1100	301120	303599, 301130	SWISS-PROT P00374	Dihydrofolate reductase	Homo sapiens
1	41.5	597250	CHEMBL581135	3944	Bifunctional dihydrofolate reductase-thymidylate synthase	kegg.670, kegg.790, kegg.1061, PF00186, kegg.1100	303803	303599, 301130	SWISS-PROT P22906	Dihydrofolate reductase	Candida albicans
						kegg.670, kegg.790, kegg.1061, PF00186, kegg.1100	303803	303599, 301130	SWISS-PROT P00374	Dihydrofolate reductase	Homo sapiens
1	41.5	597571	CHEMBL525488	3944	Bifunctional dihydrofolate reductase-thymidylate synthase	kegg.670, kegg.790, kegg.1061, PF00186, kegg.1100		303599, 301130	SWISS-PROT P22906	Dihydrofolate reductase	Candida albicans
						kegg.670, kegg.790, kegg.1061, PF00186, kegg.1100		303599, 301130	SWISS-PROT P00374	Dihydrofolate reductase	Homo sapiens
1	41.5	604756	CHEMBL582924	1839	3-oxo-5-alpha-steroid 4-dehydrogenase, putative	PF02544	218110		SWISS-PROT P31213	3-oxo-5-alpha-steroid 4-dehydrogenase 2	Homo sapiens
						PF02544	218110, 219982		SWISS-PROT P18405	3-oxo-5-alpha-steroid 4-dehydrogenase 1	Homo sapiens
1	42	600999	CHEMBL527756	449	3-demethylubiquinone-9 3-methyltransferase, putative	PF13489, kegg.340		14149	SWISS-PROT Q01984	Histamine N-methyltransferase	Rattus norvegicus
1	42.5	591952	CHEMBL545825	333	m1-family aminopeptidase	PF01433, kegg.1100		279845, 278725	SWISS-PROT P09960	Leukotriene A-4 hydrolase	Homo sapiens
1	42.5	599446	CHEMBL533389	333	m1-family aminopeptidase	PF01433, kegg.1100		279845, 34565, 278725	SWISS-PROT P09960	Leukotriene A-4 hydrolase	Homo sapiens
1	42.5	599763	CHEMBL546572	333	m1-family aminopeptidase	PF01433, kegg.1100		278725	SWISS-PROT P09960	Leukotriene A-4 hydrolase	Homo sapiens
1	42.5	606341	CHEMBL601972	3623	Glycogen synthase kinase 3	OG4_10372, PF00069		442965	SWISS-PROT P49841	Glycogen synthase kinase-3 beta (GSK-3 beta)	Homo sapiens
1	42.5	607743	CHEMBL585847	3623	Glycogen synthase kinase 3	OG4_10372, PF00069		442965	SWISS-PROT P49841	Glycogen synthase kinase-3 beta (GSK-3 beta)	Homo sapiens
1	42.5	608517	-	3623	Glycogen synthase kinase 3	OG4_10372, PF00069	186252		SWISS-PROT P49841	Glycogen synthase kinase-3 beta (GSK-3 beta)	Homo sapiens
1	42.5	822275	CHEMBL589734	3623	Glycogen synthase kinase 3	OG4_10372, PF00069		442965	SWISS-PROT P49841	Glycogen synthase kinase-3 beta (GSK-3 beta)	Homo sapiens
1	43	604170	CHEMBL579464	449	3-demethylubiquinone-9 3-methyltransferase, putative	PF13489, kegg.340	13594, 14596, 14149, 14469, 13601, 14071, 14753, 14889, 14097, 13974, 14720, 13976, 14111		SWISS-PROT Q01984	Histamine N-methyltransferase	Rattus norvegicus
1	43	605180	CHEMBL588288	449	3-demethylubiquinone-9 3-methyltransferase, putative	PF13489, kegg.340	14149		SWISS-PROT Q01984	Histamine N-methyltransferase	Rattus norvegicus
1	43.5	603640	CHEMBL593290	3944	Bifunctional dihydrofolate reductase-thymidylate synthase	OG4_10927, PF00303, kegg.670, kegg.790, kegg.240, kegg.1061, PF00186, kegg.1100	200800, 313727, 315072, 203492, 201747		SWISS-PROT Q07422	Bifunctional dihydrofolate reductase-thymidylate synthase	Toxoplasma gondii
						kegg.670, kegg.790, kegg.1061, PF00186, kegg.1100	200800, 313727, 315072		SWISS-PROT P16184	Dihydrofolate reductase	Pneumocystis carinii
						kegg.670, kegg.790, kegg.1061, PF00186, kegg.1100	28922, 313727, 315072, 128077, 130243, 200800, 203492, 201747		REFSEQ NP_569084.1	Dihydrofolate reductase	Rattus norvegicus
						kegg.670, kegg.790, kegg.1061, PF00186, kegg.1100	200800, 28922, 128077, 130243, 203492, 201747		SWISS-PROT P00374	Dihydrofolate reductase	Homo sapiens
1	44	593381	CHEMBL588104	1046	Vacuolar proton translocating ATPase subunit A, putative	OG4_10178, PF01496	210056		REFSEQ NP_990054.1	Vacuolar H(+)-transporting ATPase 116 kDa subunit, a2 isoform	Gallus gallus
						OG4_10178, PF01496	210056, 54417, 56964, 55407, 56414		REFSEQ NP_990055.1	Vacuolar H(+)-transporting ATPase 116 kDa subunit, a1 isoform	Gallus gallus
1	44	595006	CHEMBL587555	194	Protein kinase 5	OG4_10184, PF00069	228075		SWISS-PROT Q00535	Cell division protein kinase 5	Homo sapiens
1	45	912169	CHEMBL1197897	4379	Geranylgeranyltransferase, putative	PF13249, PF00432, kegg.1110, kegg.1100		231281	SWISS-PROT P48449	Lanosterol synthase	Homo sapiens
1	45.5	604302	CHEMBL598883	3944	Bifunctional dihydrofolate reductase-thymidylate synthase	kegg.670, kegg.790, kegg.1061, PF00186, kegg.1100	24101		REFSEQ NP_267306.1	Dihydrofolate reductase	Lactococcus lactis subsp. lactis Il1403
						kegg.670, kegg.790, kegg.1061, PF00186, kegg.1100		153054, 1129	SWISS-PROT P00374	Dihydrofolate reductase	Homo sapiens
						OG4_10927, PF00303, kegg.670, kegg.790, kegg.240, kegg.1061, PF00186, kegg.1100		153054, 1129	SWISS-PROT P13922	Bifunctional dihydrofolate reductase-thymidylate synthase	Plasmodium falciparum K1/Thailand
1	47	606079	CHEMBL602375	5509	FK506-binding protein (FKBP)-type peptidyl-propyl isomerase	PF13414, PF00254, OG4_10133	375742		SWISS-PROT Q02790	FK506-binding protein 4 (Peptidyl-prolyl cis-trans isomerase)	Homo sapiens
						PF00254, OG4_10133	402903, 403324		SWISS-PROT P68106	FK506-binding protein 1B (Peptidyl-prolyl cis-trans isomerase 1B)	Homo sapiens
1	48.5	246695	CHEMBL423192	1349	Protoporphyrinogen oxidase	PF01593, kegg.1110, kegg.1100		17466	SWISS-PROT P21396	Amine oxidase [flavin-containing] A (Monoamine oxidase)	Rattus norvegicus
1	48.5	553777	CHEMBL583157	1349	Protoporphyrinogen oxidase	PF01593, kegg.1110, kegg.1100		17466	SWISS-PROT P21396	Amine oxidase [flavin-containing] A (Monoamine oxidase)	Rattus norvegicus
1	48.5	591851	CHEMBL545828	1349	Protoporphyrinogen oxidase	PF01593, kegg.1110, kegg.1100		30320	SWISS-PROT Q64133	Amine oxidase [flavin-containing] A (Monoamine oxidase)	Mus musculus
1	48.5	592301	CHEMBL587410	1349	Protoporphyrinogen oxidase	PF01593, kegg.1110, kegg.1100		177395	SWISS-PROT Q64133	Amine oxidase [flavin-containing] A (Monoamine oxidase)	Mus musculus
1	48.5	594235	CHEMBL529140	3944	Bifunctional dihydrofolate reductase-thymidylate synthase	kegg.670, kegg.790, kegg.1061, PF00186, kegg.1100	303803	303599, 301130	SWISS-PROT P22906	Dihydrofolate reductase	Candida albicans
						kegg.670, kegg.790, kegg.1061, PF00186, kegg.1100	303803	303599, 301130	SWISS-PROT P00374	Dihydrofolate reductase	Homo sapiens
1	48.5	596110	CHEMBL586763	1349	Protoporphyrinogen oxidase	PF01593, kegg.1110, kegg.1100		17466	SWISS-PROT P21396	Amine oxidase [flavin-containing] A (Monoamine oxidase)	Rattus norvegicus
1	48.5	597345	CHEMBL537801	1349	Protoporphyrinogen oxidase	PF01593, kegg.1110, kegg.1100		30320	SWISS-PROT Q64133	Amine oxidase [flavin-containing] A (Monoamine oxidase)	Mus musculus
1	48.5	603434	CHEMBL536438	1349	Protoporphyrinogen oxidase	PF01593, kegg.1110, kegg.1100		17466	SWISS-PROT P21396	Amine oxidase [flavin-containing] A (Monoamine oxidase)	Rattus norvegicus
1	48.5	606550	CHEMBL580612	1349	Protoporphyrinogen oxidase	PF01593, kegg.1110, kegg.1100		30320	SWISS-PROT Q64133	Amine oxidase [flavin-containing] A (Monoamine oxidase)	Mus musculus
1	48.5	607028	CHEMBL598058	1349	Protoporphyrinogen oxidase	PF01593, kegg.1110, kegg.1100		30320	SWISS-PROT Q64133	Amine oxidase [flavin-containing] A (Monoamine oxidase)	Mus musculus
1	48.5	607694	CHEMBL598263	1349	Protoporphyrinogen oxidase	PF01593, kegg.1110, kegg.1100		17466	SWISS-PROT P21396	Amine oxidase [flavin-containing] A (Monoamine oxidase)	Rattus norvegicus
1	48.5	607992	CHEMBL604980	1349	Protoporphyrinogen oxidase	PF01593, kegg.1110, kegg.1100	507810		SWISS-PROT P27338	Amine oxidase [flavin-containing] B (Monoamine oxidase)	Homo sapiens
						PF01593, kegg.1110, kegg.1100	507810		SWISS-PROT P21397	Amine oxidase [flavin-containing] A (Monoamine oxidase)	Homo sapiens
1	48.5	609142	CHEMBL585607	1349	Protoporphyrinogen oxidase	PF01593, kegg.1110, kegg.1100		30320	SWISS-PROT Q64133	Amine oxidase [flavin-containing] A (Monoamine oxidase)	Mus musculus
1	49	582522	CHEMBL579104	4261	Multidrug resistance protein	PF00664, PF00005	35867		SWISS-PROT P33527	Multidrug resistance-associated protein 1	Homo sapiens
1	49	606332	CHEMBL579327	4261	Multidrug resistance protein	PF00664, PF00005	35938		SWISS-PROT P33527	Multidrug resistance-associated protein 1	Homo sapiens
1	49	606765	CHEMBL582682	4261	Multidrug resistance protein	PF00664, OG4_10058, PF00005	37569		SWISS-PROT P21447	Multidrug resistance protein 3	Mus musculus
						PF00664, PF00005	37569		SWISS-PROT P33527	Multidrug resistance-associated protein 1	Homo sapiens
1	49	606789	CHEMBL582079	4261	Multidrug resistance protein	PF00664, OG4_10058, PF00005	37569		SWISS-PROT P21447	Multidrug resistance protein 3	Mus musculus
						PF00664, PF00005	37569		SWISS-PROT P33527	Multidrug resistance-associated protein 1	Homo sapiens
1	49	606809	CHEMBL601802	4261	Multidrug resistance protein	PF00664, PF00005	37128, 35938		SWISS-PROT P33527	Multidrug resistance-associated protein 1	Homo sapiens
1	49	606959	CHEMBL601774	4261	Multidrug resistance protein	PF00664, PF00005	35867		SWISS-PROT P33527	Multidrug resistance-associated protein 1	Homo sapiens
1	49	608220	CHEMBL585816	4261	Multidrug resistance protein	PF00664, PF00005	37128, 35938		SWISS-PROT P33527	Multidrug resistance-associated protein 1	Homo sapiens
1	51.5	597886	CHEMBL549203	3623	Glycogen synthase kinase 3	PF00069		328599	SWISS-PROT P24941	Cell division protein kinase 2 (p33 protein kinase)	Homo sapiens
						OG4_10372, PF00069	325038, 327832, 328397, 328388, 329001, 329053, 328909, 321229, 326095, 327360, 327579, 321585, 329047, 328665, 326801, 329164, 326575, 328146, 324817, 325037, 327351, 326574, 319961, 325786	328599	SWISS-PROT P49841	Glycogen synthase kinase-3 beta (GSK-3 beta)	Homo sapiens
						PF00069		328599	SWISS-PROT P11802	Cell division protein kinase 4 (Cyclin-dependent kinase 4)	Homo sapiens
						OG4_10372, PF00069	329047		SWISS-PROT P18266	Glycogen synthase kinase-3 beta	Rattus norvegicus
1	51.5	602665	CHEMBL581775	3623	Glycogen synthase kinase 3	PF00069	328910, 327790, 325040, 326675, 328599, 329016, 329134, 329159, 328364, 326687, 324712, 326676, 326011, 326756, 328032, 324722, 326803, 325569, 329010, 325039		SWISS-PROT P24941	Cell division protein kinase 2 (p33 protein kinase)	Homo sapiens
						OG4_10372, PF00069	325040, 328388, 329053, 321229, 326095, 328561, 328599, 321585, 328364, 328665, 324712, 326687, 326676, 326801, 326575, 326011, 326756, 324722, 325037, 325569, 326803, 329008, 326574, 319961, 325039, 325786, 325038, 328910, 327790, 327832, 329001, 328397, 326675, 328909, 329016, 327360, 329134, 329159, 327579, 329047, 328146, 329164, 324817, 328032, 327351, 329010, 329381		SWISS-PROT P49841	Glycogen synthase kinase-3 beta (GSK-3 beta)	Homo sapiens
						PF00069	328910, 325040, 326675, 328599, 329016, 329159, 328364, 326676, 326687, 326011, 326756, 324722, 326803, 325569, 329010, 325039		SWISS-PROT P11802	Cell division protein kinase 4 (Cyclin-dependent kinase 4)	Homo sapiens
						OG4_10372, PF00069	326687, 329016, 326011, 329159, 325040, 329047, 326675		SWISS-PROT P18266	Glycogen synthase kinase-3 beta	Rattus norvegicus
1	51.5	752152	CHEMBL591625	3308	5'-3' exonuclease, N-terminal resolvase-like domain, putative	PF02739, PF01367, kegg.240, kegg.230, kegg.1100	23259		SWISS-PROT P19821	DNA polymerase I, thermostable (Taq polymerase 1)	Thermus aquaticus
						kegg.1100	103456		SWISS-PROT P07943	Aldose reductase (AR) (Aldehyde reductase)	Rattus norvegicus
1	52	596879	CHEMBL536657	4261	Multidrug resistance protein	PF00664, OG4_10058, PF00005	507932, 507973		SWISS-PROT P08183	Multidrug resistance protein 1	Homo sapiens
1	52.5	591448	CHEMBL548735	1349	Protoporphyrinogen oxidase	PF01593, kegg.1110, kegg.1100		280119, 17466	SWISS-PROT P21396	Amine oxidase [flavin-containing] A (Monoamine oxidase)	Rattus norvegicus
1.5	52.5	592476	CHEMBL586432	3118	dfg10 like protein, putative	PF02544		32525	SWISS-PROT P31213	3-oxo-5-alpha-steroid 4-dehydrogenase 2	Homo sapiens
1.5	52.5			1839	3-oxo-5-alpha-steroid 4-dehydrogenase, putative	PF02544		32525	SWISS-PROT P31213	3-oxo-5-alpha-steroid 4-dehydrogenase 2	Homo sapiens
1	52.5	592646	CHEMBL545947	1349	Protoporphyrinogen oxidase	PF01593, kegg.1110, kegg.1100		17466	SWISS-PROT P21396	Amine oxidase [flavin-containing] A (Monoamine oxidase)	Rattus norvegicus
1	53.5	608373	CHEMBL582529	5509	FK506-binding protein (FKBP)-type peptidyl-propyl isomerase	PF00254, OG4_10133	44299, 44329, 44651, 45161		SWISS-PROT P62942	FK506-binding protein 1A (Peptidyl-prolyl cis-trans isomerase)	Homo sapiens
1	54	599654	CHEMBL579905	449	3-demethylubiquinone-9 3-methyltransferase, putative	PF13489, kegg.340	14149, 14880, 14276		SWISS-PROT Q01984	Histamine N-methyltransferase	Rattus norvegicus
1	54	606296	CHEMBL579151	4261	Multidrug resistance protein	PF00664, PF00005	35320		SWISS-PROT P33527	Multidrug resistance-associated protein 1	Homo sapiens
1	54.5	606125	CHEMBL602602	1349	Protoporphyrinogen oxidase	PF01593, kegg.1110, kegg.1100		414753	SWISS-PROT P21398	Amine oxidase [flavin-containing] A (Monoamine oxidase)	Bos taurus
1	55.5	602846	CHEMBL581720	5504	Rac-beta serine/threonine protein kinase, PfPKB	OG4_10103, PF00069	317411, 317510		SWISS-PROT P31749	RAC-alpha serine/threonine-protein kinase	Homo sapiens
						OG4_10103, PF00069	317411, 317510		SWISS-PROT P31751	RAC-beta serine/threonine-protein kinase	Homo sapiens
3.5	55.5	605162	CHEMBL577234	3616	Plasmepsin VI	OG4_10470, PF00026	137681		SWISS-PROT P80209	Cathepsin D precursor	Bos taurus
3.5	55.5			2410	Plasmepsin II	OG4_10470, PF00026	137681		SWISS-PROT P80209	Cathepsin D precursor	Bos taurus
3.5	55.5			2408	Plasmepsin IV	OG4_10470, PF00026	137681		SWISS-PROT P80209	Cathepsin D precursor	Bos taurus
3.5	55.5			2409	Plasmepsin I	OG4_10470, PF00026	137681		SWISS-PROT P80209	Cathepsin D precursor	Bos taurus
1	57	601443	CHEMBL548491	5504	Rac-beta serine/threonine protein kinase, PfPKB	kegg.1100		257243, 257126, 257578	SWISS-PROT P49430	Thromboxane-A synthase	Rattus norvegicus
						OG4_10103, PF00069	522010, 511171		SWISS-PROT P31749	RAC-alpha serine/threonine-protein kinase	Homo sapiens
						OG4_10103, PF00069	522010, 511171		SWISS-PROT P31751	RAC-beta serine/threonine-protein kinase	Homo sapiens
1	57.5	599927	CHEMBL586131	333	m1-family aminopeptidase	PF01433, kegg.1100		279845, 278725	SWISS-PROT P09960	Leukotriene A-4 hydrolase	Homo sapiens
1	58	604833	CHEMBL583562	2752	Apicoplast 1-acyl-sn-glycerol-3-phosphate acyltransferase, putative	OG4_10352, PF01553, kegg.561, kegg.564, kegg.1100	49150		SWISS-PROT O15120	1-acyl-sn-glycerol-3-phosphate acyltransferase beta	Homo sapiens
1	58.5	597703	CHEMBL537751	3990	Steroid dehydrogenase, putative	kegg.140, PF00106, kegg.1100	511151, 511201, 511156, 511199		SWISS-PROT P28845	Corticosteroid 11-beta-dehydrogenase, isozyme 1	Homo sapiens
1	58.5	603169	CHEMBL537577	3990	Steroid dehydrogenase, putative	kegg.140, PF00106, kegg.1100	511151, 511200, 511201, 511156, 511199, 511433, 511198		SWISS-PROT P28845	Corticosteroid 11-beta-dehydrogenase, isozyme 1	Homo sapiens
1	58.5	608098	CHEMBL585443	2460	N-myristoyltransferase	PF02799, OG4_11075, PF01233	502383, 502410, 502406, 502392, 502384, 502409, 502403, 502408, 502390, 502389, 502391, 502388, 502381, 502387, 502407		SWISS-PROT P30418	Glycylpeptide N-tetradecanoyltransferase	Candida albicans
1	61	593199	CHEMBL547516	1046	Vacuolar proton translocating ATPase subunit A, putative	OG4_10178, PF01496	210056		REFSEQ NP_990054.1	Vacuolar H(+)-transporting ATPase 116 kDa subunit, a2 isoform	Gallus gallus
						OG4_10178, PF01496	210056, 54417, 56964, 55407, 56414		REFSEQ NP_990055.1	Vacuolar H(+)-transporting ATPase 116 kDa subunit, a1 isoform	Gallus gallus
1	62.5	160062	CHEMBL96051	1154	Histone deacetylase, putative	PF00850	254457		SWISS-PROT O15379	Histone deacetylase 3	Homo sapiens
						PF00850, OG4_11302	254457		REFSEQ XP_213469.2	Histone deacetylase 5	Rattus norvegicus
1	63.5	596936	CHEMBL548185	1349	Protoporphyrinogen oxidase	PF01593, kegg.1110, kegg.1100		280119, 17466	SWISS-PROT P21396	Amine oxidase [flavin-containing] A (Monoamine oxidase)	Rattus norvegicus
1	63.5	603175	CHEMBL579800	1349	Protoporphyrinogen oxidase	PF01593, kegg.1110, kegg.1100		280119, 17466	SWISS-PROT P21396	Amine oxidase [flavin-containing] A (Monoamine oxidase)	Rattus norvegicus
1	64	606617	CHEMBL537911	4901	Glutamine synthetase, putative	PF03951, kegg.910, kegg.330, kegg.250, PF00120, kegg.1120, kegg.1100		2837	SWISS-PROT P15104	Glutamine synthetase	Homo sapiens
1	64	608183	CHEMBL601746	3720	Acyl CoA:diacylglycerol acyltransferase, putative	PF03062	59622, 61114, 60355, 57836, 59983, 58898, 102361, 64164, 60435, 60220, 58602, 59055		SWISS-PROT P35610	Sterol O-acyltransferase 1	Homo sapiens
						kegg.1100	163820, 164105, 164180, 164068, 166144, 165567, 164857		SWISS-PROT P12337	Liver carboxylesterase 1 precursor	Homo sapiens
1	65	602609	CHEMBL547879	4931	Histone deacetylase	PF00850, OG4_10203	444135		SWISS-PROT Q13547	Histone deacetylase 1	Homo sapiens
